# Supplementary material for: Flexible decapyrrylcorannulene hosts
Source: Nat Commun. 2019 Jan 30;10:485. doi: 10.1038/s41467-019-08343-6 (PMC6353959; doi:10.1038/s41467-019-08343-6)
Supplement: Supplementary file 4 — Supplementary Data 1 [file 41467_2019_8343_MOESM4_ESM.txt]

Cartesian coordinates of the calculated molecules at the B3LYP-D3BJ/6-31G(d)) level
Molecular informations are provided as: Molecule name and serial number; Atomic number; Molecular formula; Cartesian coordinates X, Y, Z.
Decapyrrylcorannulene (+)DPC (2a)
110
C60N10H40
N	-4.6332610	-0.7235890	-0.0092880
N	4.1731530	-2.1376860	-0.0057450
N	0.8984320	4.5985450	-0.0484600
N	-2.1200050	4.1819340	-0.0037630
N	-4.0957930	2.2752030	-0.0490210
N	3.3227520	3.3087590	-0.0063330
N	4.6521740	0.5667220	-0.0526200
N	-0.7434280	-4.6287210	-0.0031910
C	-1.5661460	-6.3976750	1.0789970
H	-2.0624210	-7.0070910	1.8212750
C	-1.0155530	-6.8376560	-0.1624600
H	-0.9960820	-7.8505010	-0.5402380
C	-0.5097020	-5.7350400	-0.8051820
H	0.0293260	-5.6277280	-1.7339860
N	-3.4303980	-3.1923510	-0.0530980
N	1.9764200	-4.2473750	-0.0458810
C	0.3948480	5.5199370	-0.9581450
H	-0.1002340	5.1828870	-1.8552220
C	1.4509010	5.2845310	1.0250140
H	1.9420070	4.7500240	1.8223550
C	-4.5769790	3.0112440	1.0254680
H	-3.9166890	3.3109850	1.8234330
C	-5.9045620	3.2688460	0.7990520
H	-6.5596330	3.8159220	1.4627920
C	3.4809540	-5.8468430	-0.4523900
H	4.2644020	-6.4238630	-0.9232430
C	-5.6107910	-1.2872560	-0.8145430
H	-5.3395190	-1.7651150	-1.7434410
C	-2.9575000	4.9396090	-0.8076670
H	-3.3278270	4.5363290	-1.7377090
C	-4.2815170	-3.4234440	1.0193490
H	-4.3656260	-2.7027710	1.8169350
C	-5.1276140	2.0835740	-0.9593330
H	-4.9602280	1.5102700	-1.8575360
C	0.6176840	6.7760240	-0.4569940
H	0.3207760	7.7023970	-0.9282880
C	5.3722060	1.3287230	-0.9643010
H	4.8975640	1.6947310	-1.8610640
C	-6.2527130	2.6846690	-0.4578820
H	-7.2251890	2.6908460	-0.9297790
C	2.9239380	-4.6999680	-0.9554970
H	3.1261190	-4.1384520	-1.8540150
C	1.2833650	6.6264460	0.7987510
H	1.6013720	7.4190110	1.4618290
C	-5.2240080	-0.2477550	1.1506010
H	-4.6322940	0.2573010	1.8973450
C	4.0809590	3.2677980	1.1531030
H	3.8992460	2.5094810	1.8979550
C	4.3708660	-2.8674540	1.1557100
H	3.5955360	-2.9252890	1.9029130
C	2.8554550	-6.1135270	0.8045430
H	3.0635920	-6.9405130	1.4691760
C	6.6368280	1.5037460	-0.4657230
H	7.4260030	2.0706760	-0.9392360
C	-3.5625270	-4.2338930	-0.9629620
H	-2.9625210	-4.2518340	-1.8591670
C	5.4767930	0.2539240	1.0199410
H	5.1210160	-0.3769110	1.8187270
C	-1.8503970	4.8880880	1.1579030
H	-1.1876380	4.4795340	1.9040090
C	1.9328810	-5.1244780	1.0296140
H	1.2224180	-4.9778300	1.8273220
C	-2.4976260	6.0962310	1.0780600
H	-2.4565700	6.8807390	1.8207050
C	-4.9344490	-4.6074610	0.7916410
H	-5.6585160	-5.0620860	1.4534660
C	5.2949040	-2.2594760	-0.8110950
H	5.3569910	-1.7152390	-1.7409860
C	3.7820410	4.3415140	-0.8089210
H	3.2810480	4.5717700	-1.7366660
C	-3.1982100	6.1287860	-0.1652880
H	-3.8084100	6.9367490	-0.5444920
C	5.6038200	-3.4658230	1.0742590
H	6.0320460	-4.1248980	1.8164810
C	6.7017410	0.8255860	0.7905580
H	7.5550530	0.7673570	1.4519480
C	-4.4820110	-5.1192150	-0.4636600
H	-4.7857250	-6.0428930	-0.9358790
C	-6.8175070	-1.1486750	-0.1746280
H	-7.7736160	-1.4801560	-0.5553350
C	-6.5726770	-0.4910630	1.0685570
H	-7.3076370	-0.2092010	1.8095280
C	5.0297660	4.2568510	1.0729160
H	5.7906140	4.4584740	1.8139360
C	-0.2625880	-3.3221490	-0.2619000
C	6.1888320	-3.0805650	-0.1695920
H	7.1569840	-3.3758910	-0.5496210
C	4.8405150	4.9363680	-0.1681470
H	5.4189910	5.7676090	-0.5467560
C	2.2747580	1.0968740	-0.4962490
C	-0.3401340	2.5019670	-0.4949310
C	-1.1953580	-2.2237920	-0.4954500
C	1.7457670	-1.8236440	-0.4944790
C	-2.4844240	0.4496670	-0.4961130
C	-1.1818320	0.2143030	-0.8790410
C	-2.6281020	-2.0525750	-0.2739600
C	-2.7640530	1.8647200	-0.2721100
C	-3.2413680	-0.7769880	-0.2647730
C	-1.7405040	2.8422600	-0.2621830
C	3.3330360	0.1162220	-0.2733210
C	3.0789750	-1.2761370	-0.2627170
C	1.1401690	-3.1328170	-0.2704640
C	2.1656590	2.5338510	-0.2633660
C	0.9195590	3.2051280	-0.2713900
C	-0.1614270	1.1905750	-0.8787070
C	0.8305680	-0.8677830	-0.8784960
C	-0.5687270	-1.0578720	-0.8787780
C	1.0823680	0.5217990	-0.8789720
C	-1.3789910	-5.0398750	1.1577580
H	-1.6759960	-4.3186890	1.9024120
Decapyrrylcorannulene (-)DPC (2a)
110
C60N10H40
N	-2.3691650	4.0421140	-0.0482090
N	-0.4594530	-4.6623150	-0.0464430
N	4.6117450	0.8503720	-0.0093780
N	3.1129110	3.5026560	-0.0514910
N	0.6163870	4.6476930	-0.0045730
N	4.2936500	-1.8773410	-0.0515710
N	2.2325120	-4.1227380	-0.0043150
N	-4.5771840	-1.0038000	-0.0529730
C	-6.5966750	-1.4330190	0.7931150
H	-7.3824840	-1.7686500	1.4555500
C	-6.7601040	-0.7708250	-0.4627490
H	-7.6924610	-0.4945800	-0.9347900
C	-5.5089720	-0.5202460	-0.9630760
H	-5.1822470	-0.0177070	-1.8598550
N	-4.2298300	2.0226230	-0.0054360
N	-3.2316000	-3.3980090	-0.0080080
C	5.7211440	0.6405850	-0.8138390
H	5.6232970	0.1000140	-1.7427540
C	5.0119530	1.4936320	1.1512840
H	4.2862520	1.7757260	1.8973770
C	0.1264990	5.2240920	1.1567610
H	-0.3662790	4.6188320	1.9008160
C	0.3388750	6.5781770	1.0787150
H	0.0395660	7.3042900	1.8215710
C	-4.8248430	-4.9517180	-0.1708060
H	-5.6418460	-5.5494790	-0.5504670
C	-2.2004900	5.0788120	-0.9576120
H	-1.6224550	4.9255210	-1.8552970
C	4.1506010	3.6611640	-0.9616000
H	4.1823480	3.0635050	-1.8589820
C	-4.9313600	1.7333880	1.1544060
H	-4.5094540	1.0767220	1.8984650
C	1.1586100	5.6402260	-0.8063310
H	1.6439440	5.3826500	-1.7352410
C	6.8142660	1.1686750	-0.1728190
H	7.8265150	1.1708580	-0.5526690
C	2.3773510	-5.2434050	-0.8073400
H	1.8341670	-5.3187420	-1.7368460
C	0.9920850	6.8415430	-0.1630170
H	1.3023330	7.8060330	-0.5404600
C	-4.2516030	-3.8819030	-0.8124380
H	-4.4901480	-3.3883690	-1.7421090
C	6.3653820	1.7089370	1.0699570
H	6.9657990	2.2176340	1.8111720
C	-3.1160220	4.5057930	1.0264420
H	-3.4010670	3.8381610	1.8236470
C	5.1710050	-1.8156070	1.0229170
H	5.0102670	-1.1091100	1.8214710
C	-0.1303760	-5.4738020	1.0311380
H	0.4902370	-5.0990800	1.8292620
C	-4.1449020	-5.1229160	1.0726650
H	-4.3317290	-5.8864130	1.8148390
C	3.2173470	-6.1185560	-0.1645810
H	3.5328260	-7.0809920	-0.5429080
C	-5.0052240	2.8450710	-0.8079270
H	-4.6090230	3.2275200	-1.7361180
C	2.9671570	-4.3027540	1.1571200
H	3.0097230	-3.5246600	1.9024880
C	3.3245320	4.3568970	1.0224710
H	2.6023050	4.4230670	1.8203550
C	-3.1772790	-4.1523340	1.1534260
H	-2.4250530	-3.9526410	1.8998330
C	4.4929300	5.0377350	0.7957280
H	4.9305690	5.7711580	1.4586990
C	-6.1536610	2.3534700	1.0748040
H	-6.9381600	2.2921340	1.8160650
C	-1.2020840	-5.4045520	-0.9562930
H	-1.5773790	-4.9430760	-1.8560850
C	4.7660680	-2.8137380	-0.9627170
H	4.2078770	-3.0278420	-1.8605060
C	5.0145140	4.5999380	-0.4606780
H	5.9306430	4.9261020	-0.9326600
C	-0.6727710	-6.7129850	0.8067710
H	-0.5964480	-7.5612430	1.4728030
C	3.5909180	-5.5232000	1.0779090
H	4.2593220	-5.9360270	1.8205160
C	-6.2003690	3.0569860	-0.1665240
H	-7.0213670	3.6499930	-0.5450070
C	-2.8274300	6.1894940	-0.4556750
H	-2.8555470	7.1619410	-0.9268600
C	-3.4039340	5.8272810	0.8008190
H	-3.9660710	6.4692680	1.4647530
C	6.1802960	-2.7153350	0.7952910
H	7.0130900	-2.9050370	1.4581920
C	-3.1834600	-0.9929570	-0.2741880
C	-1.3488260	-6.6703800	-0.4515520
H	-1.8957490	-7.4751200	-0.9224120
C	5.9258640	-3.3453590	-0.4619150
H	6.5201030	-4.1146180	-0.9347340
C	1.8638610	-1.7034150	-0.4958030
C	2.1960110	1.2463420	-0.4964560
C	-2.5090060	0.2825470	-0.4963290
C	-1.0441230	-2.2989370	-0.4962210
C	-0.5064080	2.4733770	-0.4954740
C	-0.2411850	1.1767570	-0.8793400
C	-2.8814770	1.6745900	-0.2628740
C	0.7024270	3.2580850	-0.2634310
C	-1.9276820	2.7203090	-0.2715850
C	1.9918670	2.6745440	-0.2735510
C	1.3467110	-3.0484800	-0.2625140
C	-0.0395710	-3.3338380	-0.2714320
C	-2.4835470	-2.2232070	-0.2649130
C	3.1592240	-1.0675840	-0.2731740
C	3.3159980	0.3392170	-0.2647650
C	1.0447060	0.5930680	-0.8792690
C	-0.4964630	-1.0939080	-0.8795280
C	-1.1937540	0.1342070	-0.8795910
C	0.8869670	-0.8103050	-0.8791470
C	-5.2514690	-1.5707400	1.0203150
H	-4.7066030	-2.0501500	1.8177700
Decapyrrylcorannulene (+)DPC (2a) (Transition State)
110
C60N10H40
N	-0.3219480	-4.7445990	0.0028450
N	-2.5270020	4.0270450	0.0002750
N	4.5600330	1.3509450	0.0070150
N	4.4129740	-1.7732000	-0.0170330
N	2.6941160	-3.9196390	-0.0050320
N	3.0495260	3.6481150	0.0016340
N	0.1250450	4.7526480	0.0056520
N	-4.6103510	-1.1596100	-0.0122570
C	-6.4045970	-2.2676280	-0.7431070
H	-7.0517340	-2.8916890	-1.3433620
C	-6.7228790	-1.6542770	0.5069680
H	-7.6656370	-1.7078810	1.0335770
C	-5.6089860	-0.9750640	0.9326730
H	-5.4382520	-0.3420180	1.7895160
N	-2.8936260	-3.7722930	0.0149280
N	-4.4808200	1.5868920	-0.0030720
C	5.3893140	0.9227540	1.0338530
H	4.9891930	0.3471560	1.8537250
C	5.3227300	2.0204130	-0.9386970
H	4.8506880	2.4800940	-1.7930100
C	3.5565430	-4.4366100	-0.9603580
H	3.8359570	-3.8457150	-1.8187300
C	3.9508380	-5.6828100	-0.5419810
H	4.6187740	-6.3433730	-1.0772550
C	-6.1704580	2.8579810	0.7108980
H	-6.7626090	3.5392210	1.3057230
C	-0.7959540	-5.6267880	0.9626260
H	-1.3372900	-5.2594940	1.8206210
C	5.1136930	-2.5121960	0.9249450
H	4.6037280	-2.9306750	1.7786600
C	-3.1230500	-4.7643010	-0.9272000
H	-2.4741360	-4.8633260	-1.7834170
C	2.5580250	-4.8395700	1.0247020
H	1.8965890	-4.6373030	1.8524720
C	6.6704920	1.3093090	0.7316380
H	7.5469790	1.1001680	1.3287700
C	-0.2698270	5.6806830	-0.9467520
H	-0.8464640	5.3697290	-1.8039550
C	3.3212070	-5.9368370	0.7147030
H	3.4026690	-6.8341980	1.3119180
C	-4.9104680	2.4144760	1.0243930
H	-4.2571210	2.6379860	1.8530900
C	6.6285290	2.0017690	-0.5169760
H	7.4656990	2.4367270	-1.0451340
C	0.2641900	-5.4691230	-1.0251190
H	0.7258790	-4.9599930	-1.8564750
C	3.9576490	4.0817220	0.9562990
H	4.1838520	3.4652660	1.8123940
C	-3.4268300	4.2662480	-1.0285060
H	-3.5059290	3.5775600	-1.8549850
C	-6.5302470	2.2813030	-0.5453300
H	-7.4572020	2.4257250	-1.0828270
C	0.1478260	6.9187990	-0.5273400
H	-0.0037550	7.8471150	-1.0604860
C	-3.8142270	-3.9069830	1.0445910
H	-3.8227210	-3.2048050	1.8633550
C	0.7806690	5.4136660	1.0345060
H	1.1977330	4.8590790	1.8603290
C	5.2753690	-1.4197480	-1.0451750
H	4.9269410	-0.8076780	-1.8622050
C	-5.4807640	1.5005010	-0.9605110
H	-5.3596750	0.8568060	-1.8178700
C	6.5166090	-1.9224810	-0.7473310
H	7.4071230	-1.7924130	-1.3461680
C	-4.1922190	-5.5113660	-0.5006760
H	-4.6180600	-6.3554310	-1.0252790
C	-2.6570610	5.0256020	0.9540420
H	-2.0023970	5.0488670	1.8113230
C	2.9958170	4.5795740	-1.0253260
H	2.3170840	4.4409880	-1.8522350
C	6.4146420	-2.6117000	0.4996820
H	7.2097200	-3.1233210	1.0241720
C	-4.1301030	5.4028970	-0.7191000
H	-4.9222960	5.8331640	-1.3156560
C	0.8104810	6.7503390	0.7267290
H	1.2755390	7.5220330	1.3240150
C	-4.6282120	-4.9705600	0.7474260
H	-5.4597490	-5.3121160	1.3477690
C	-0.4971100	-6.9006660	0.5485030
H	-0.7314930	-7.8080170	1.0877380
C	0.1717110	-6.8011430	-0.7095970
H	0.5599010	-7.6159270	-1.3045500
C	4.4629820	5.2879680	0.5402830
H	5.1895510	5.8832970	1.0756770
C	-3.3323050	-0.5571090	-0.0032300
C	-3.6445250	5.8821120	0.5358150
H	-3.9844900	6.7583660	1.0702180
C	3.8561110	5.6020200	-0.7140000
H	4.0176630	6.4898960	-1.3090950
C	0.9050320	2.3931830	0.0005570
C	2.5572610	-0.1208610	-0.0028610
C	-2.1376730	-1.4056300	-0.0007200
C	-1.9961180	1.5991680	-0.0006690
C	0.6764290	-2.4687560	-0.0023670
C	0.3154520	-1.1492400	-0.0024880
C	-1.8330060	-2.8390510	0.0028270
C	2.1335030	-2.6223160	-0.0048150
C	-0.4996030	-3.3426430	0.0007770
C	3.0248780	-1.5097950	-0.0064660
C	-0.1838700	3.3737340	0.0017940
C	-1.5587770	2.9976230	0.0005510
C	-3.2650880	0.8667180	-0.0022850
C	2.3701070	2.4090770	0.0011440
C	3.1533320	1.2180080	0.0003970
C	1.1907600	-0.0566760	-0.0023970
C	-0.9283910	0.7439300	-0.0014630
C	-0.9942580	-0.6544950	-0.0017870
C	0.4218760	1.1133470	-0.0011110
C	-5.1047980	-1.9468120	-1.0426300
H	-4.4668040	-2.2337420	-1.8637620
Decapyrrylcorannulene (-)DPC (2a) (Transition State)
110
C60N10H40
N	-0.6693320	4.7039820	-0.0119850
N	-2.2410300	-4.2035210	0.0159090
N	4.6355990	-1.0249680	0.0228960
N	4.2647320	2.0795320	-0.0052570
N	2.3964020	4.0971650	-0.0044150
N	3.2947630	-3.4245550	0.0216110
N	0.4553970	-4.7370770	0.0311430
N	-4.6915890	0.8217780	-0.0180370
C	-6.8351740	1.1663960	0.4951050
H	-7.7809180	1.1532220	1.0189130
C	-6.5574210	1.8003970	-0.7543230
H	-7.2451570	2.3773310	-1.3565850
C	-5.2374370	1.5719710	-1.0500970
H	-4.6187090	1.9044280	-1.8688140
N	-3.1659560	3.5506200	0.0011380
N	-4.3657000	-1.9087930	0.0028410
C	5.4451880	-1.6373430	-0.9223560
H	5.0083050	-2.1281290	-1.7780710
C	5.4309870	-0.5402050	1.0514010
H	4.9900620	0.0037730	1.8719670
C	2.1883670	5.0092840	1.0203560
H	1.5424210	4.7615930	1.8480050
C	2.8665440	6.1598230	0.7062760
H	2.8781760	7.0636230	1.2991900
C	-6.3579450	-2.7531020	-0.5398030
H	-7.2714440	-2.9659100	-1.0775850
C	-0.1327310	5.4614630	-1.0433600
H	0.3689280	4.9811430	-1.8687180
C	5.1541280	1.7902940	-1.0304130
H	4.8528940	1.1586190	-1.8512920
C	-4.0958780	3.6256680	1.0284660
H	-4.0561250	2.9291580	1.8511550
C	3.2199880	4.6733410	-0.9602180
H	3.5451540	4.1014700	-1.8153300
C	6.7459020	-1.5260720	-0.4990510
H	7.6125830	-1.8994660	-1.0267100
C	0.1260970	-5.6979240	-0.9135790
H	-0.4748280	-5.4357770	-1.7703830
C	3.5175320	5.9478700	-0.5472580
H	4.1351060	6.6544360	-1.0842630
C	-5.3685580	-1.8975390	-0.9552860
H	-5.2943540	-1.2476780	-1.8133040
C	6.7369000	-0.8337210	0.7501840
H	7.5955200	-0.5633940	1.3487190
C	-1.2106410	5.5566770	0.9387160
H	-1.7277980	5.1575800	1.7973920
C	3.3059560	-4.3620170	-1.0014210
H	2.6185830	-4.2746280	-1.8281800
C	-2.3029610	-5.2043230	0.9741800
H	-1.6488990	-5.1782640	1.8318270
C	-5.9578230	-3.2995740	0.7176800
H	-6.4985450	-4.0216120	1.3133220
C	0.6348180	-6.8992970	-0.4878660
H	0.5495010	-7.8398310	-1.0142820
C	-3.4631210	4.5183000	-0.9473010
H	-2.8203310	4.6583970	-1.8023880
C	1.1609680	-5.3415550	1.0618260
H	1.5404800	-4.7522320	1.8817340
C	4.9078610	2.8632620	0.9414450
H	4.3664870	3.2415310	1.7945620
C	-4.7342640	-2.7638590	1.0314320
H	-4.0672090	-2.9369240	1.8612910
C	6.2006190	3.0546460	0.5224260
H	6.9557240	3.6190870	1.0517800
C	-4.9827940	4.6268270	0.7233170
H	-5.8377190	4.9120500	1.3202130
C	-3.1209400	-4.5088140	-1.0124710
H	-3.2456840	-3.8311760	-1.8424590
C	4.2315960	-3.7893730	0.9773650
H	4.4144140	-3.1549060	1.8306340
C	6.3560410	2.3772600	-0.7254640
H	7.2559080	2.3117640	-1.3208390
C	-3.2287910	-6.1285740	0.5591630
H	-3.5080090	-7.0238650	1.0971820
C	1.2874290	-6.6744350	0.7626060
H	1.8095100	-7.4060140	1.3632290
C	-4.5836820	5.1899340	-0.5271750
H	-5.0673160	5.9985500	-1.0574830
C	-0.3228370	6.7855810	-0.7385570
H	0.0082800	7.6218670	-1.3381680
C	-1.0030070	6.8457400	0.5159330
H	-1.3048730	7.7376830	1.0472470
C	4.2359010	-5.3202110	-0.6864010
H	4.4589270	-6.1970570	-1.2779430
C	-3.3737320	0.3119100	-0.0046690
C	-3.7447590	-5.6897330	-0.6983090
H	-4.5044960	-6.1764470	-1.2936800
C	4.8201110	-4.9588740	0.5658390
H	5.5871130	-5.4993150	1.1030490
C	1.0648340	-2.3277240	0.0157060
C	2.5322110	0.2987300	0.0069980
C	-2.2425880	1.2437310	-0.0030210
C	-1.8864180	-1.7433850	0.0075570
C	0.4880160	2.5053090	-0.0029470
C	0.2224000	1.1633660	0.0004750
C	-2.0413500	2.6952690	-0.0042910
C	1.9304460	2.7630620	-0.0022180
C	-0.7472490	3.2930350	-0.0060820
C	2.8989330	1.7173690	0.0008220
C	0.0488400	-3.3838620	0.0194710
C	-1.3495610	-3.1068950	0.0143160
C	-3.2045930	-1.1034610	0.0019480
C	2.5273520	-2.2380620	0.0178890
C	3.2226880	-0.9936330	0.0148930
C	1.1737840	0.1362910	0.0052720
C	-0.8825210	-0.8140280	0.0054390
C	-1.0484840	0.5761140	0.0004370
C	0.4908570	-1.0858910	0.0089550
C	-5.6775590	0.5668000	0.9237530
H	-5.4650810	-0.0528560	1.7810170
Corannulene
30
C20H10
C	0.0710190	3.2570070	-0.2619040
H	-0.2262480	4.2347510	-0.6334060
C	1.4205670	2.9316730	-0.2621950
H	2.1306480	3.6665940	-0.6337280
C	1.8904950	1.6117140	0.0975900
C	3.1197200	0.9388720	-0.2614000
H	3.9579170	1.5237720	-0.6324530
C	3.2275190	-0.4451810	-0.2611650
H	4.1461460	-0.8932910	-0.6322110
C	-0.9487180	2.2961130	0.0980150
C	-0.4612040	1.1163360	0.6366590
C	-2.3493550	2.2570990	-0.2615520
C	-1.2042230	-0.0937000	0.6367590
C	0.9191660	0.7836080	0.6364600
C	-3.0757070	1.0740050	-0.2617070
H	-2.8288130	3.1595750	-0.6330270
C	-0.2830240	-1.1742370	0.6369160
C	-2.4768060	-0.1927360	0.0978200
C	1.0293500	-0.6320340	0.6366530
H	-4.0975090	1.0933900	-0.6330940
C	-0.5821580	-2.4150490	0.0978400
C	-2.8727190	-1.5368920	-0.2615650
C	2.1171930	-1.3000240	0.0979270
C	-1.9719510	-2.5932490	-0.2616960
C	0.5738520	-3.2066890	-0.2620200
H	-3.8791750	-1.7140600	-0.6330760
C	1.8569280	-2.6766680	-0.2621470
H	-2.3059740	-3.5589810	-0.6333670
H	0.4312970	-4.2186040	-0.6335970
H	2.6720420	-3.2929590	-0.6337780
Corannulene (Transition State)
30
C20H10
C	-0.4459460	16.8075820	15.5493970
H	-1.2067920	17.3963480	15.0430000
C	0.1903390	15.8058130	14.7996710
H	-0.1221920	15.6887780	13.7649800
C	1.2311760	14.9363690	15.3449190
C	2.0830270	13.8362530	14.8973640
H	2.0043030	13.4755240	13.8747930
C	3.0196830	13.2013260	15.7280600
H	3.6010310	12.3934270	15.2907310
C	-0.1313550	17.0813950	16.9503780
C	0.8458360	16.2387050	17.4014150
C	-0.5575590	17.9946120	18.0092290
C	1.3877070	16.2233370	18.6910380
C	1.4801440	15.2405420	16.6541570
C	-0.0137280	17.9793020	19.3032760
H	-1.3322200	18.7300950	17.8069490
C	2.3567630	15.2156410	18.7407720
C	1.0329520	17.0485390	19.7214570
C	2.4137160	14.6081520	17.4818520
H	-0.4053900	18.7038970	20.0128780
C	3.1148260	14.8830320	19.8285320
C	1.8106340	16.7436200	20.9209870
C	3.2368670	13.5772310	17.1238150
C	2.7829120	15.7323390	20.9709550
C	4.0215140	13.7812450	19.5111110
H	1.6446170	17.3153590	21.8306550
C	4.0784080	13.1713500	18.2480330
H	3.3019100	15.5915340	21.9158200
H	4.6935810	13.3991830	20.2755110
H	4.7905680	12.3595540	18.1224230
Sumanene
33
C21H12
C	1.3082950	-0.5297260	-0.7031230
C	-1.1128290	-0.8680820	-0.7030360
C	-0.1953960	1.3978380	-0.7029390
C	1.1297130	0.8460780	-0.7029630
C	0.1678330	-1.4013260	-0.7028890
C	-1.2976000	0.5554140	-0.7030430
C	2.0276320	1.7140220	-0.0695860
C	0.4705870	-2.6129960	-0.0695350
C	-2.4982590	0.8989420	-0.0696470
C	1.2673200	3.0435320	0.1902380
C	2.0021850	-2.6192390	0.1901570
C	-3.2693900	-0.4243260	0.1901540
C	-0.2120000	2.6466040	-0.0695420
C	2.3980280	-1.1397200	-0.0696530
C	-2.1860630	-1.5069100	-0.0697320
C	-1.4408500	3.0624760	0.4512920
C	3.3725040	-0.2834650	0.4514500
C	-1.9317850	-2.7790200	0.4512170
C	-2.5771760	2.1937830	0.4513930
C	3.1885380	1.1349450	0.4512830
C	-0.6113180	-3.3287700	0.4514410
H	1.4144810	3.3970040	1.2162810
H	2.2349120	-2.9236190	1.2161010
H	-3.6490480	-0.4737860	1.2162210
H	1.6030920	3.8499430	-0.4761700
H	2.5325450	-3.3131890	-0.4763870
H	-4.1356700	-0.5368130	-0.4762040
H	-1.5277330	4.0048600	0.9868720
H	4.2319530	-0.6794440	0.9872060
H	-2.7044080	-3.3252930	0.9870680
H	-3.4637120	2.5246990	0.9871390
H	3.9184500	1.7372550	0.9869370
H	-0.4546820	-4.2619360	0.9873080
Sumanene (Transition State)
33
C21H12
C	1.2265010	8.9691580	3.1451490
C	-0.0597290	10.9906290	3.1445450
C	-1.1673240	8.8658650	3.1429700
C	0.0791100	8.2274760	3.1439210
C	1.1562460	10.3677550	3.1454600
C	-1.2357710	10.2303350	3.1432800
C	0.0061670	6.8528670	3.1432700
C	2.3831680	10.9918810	3.1465370
C	-2.3897450	10.9808180	3.1422940
C	-1.5643670	6.5547620	3.1416310
C	3.4265270	9.7808180	3.1469790
C	-1.8626780	12.4899620	3.1430730
C	-2.2401860	8.0034480	3.1415770
C	2.5098380	8.4711600	3.1459540
C	-0.2702850	12.3509920	3.1445680
C	-3.4702100	8.7061730	3.1405910
C	2.5162450	7.0546460	3.1454500
C	0.9533020	13.0648290	3.1457680
C	-3.5431130	10.1583560	3.1409500
C	1.2951320	6.2653090	3.1441420
C	2.2475010	12.4019470	3.1467200
H	-1.8611420	5.9739130	2.2612260
H	4.0793030	9.8137970	2.2675580
H	-2.2163860	13.0384150	2.2629380
H	-1.8629580	5.9729670	4.0207940
H	4.0782870	9.8133380	4.0271660
H	-2.2182030	13.0383050	4.0225400
H	-4.4232850	8.1829110	3.1394430
H	3.4459300	6.4908520	3.1459590
H	0.9766960	14.1518480	3.1459560
H	-4.5438580	10.5833930	3.1400410
H	1.4274270	5.1861210	3.1437920
H	3.1159300	13.0561610	3.1475250
The interaction system of corannulene and fullerene C60
90
C20H10,C60
C	-5.1599550	-1.2020150	0.0434690
C	-5.1377980	0.9407940	-0.7862170
C	-5.1628780	1.0197380	0.6310630
C	-5.1357360	-0.4325630	-1.1495110
C	-5.1754560	-0.3044920	1.1438350
C	-4.6702570	-0.6335600	2.3903550
C	-4.6321790	-2.4802590	0.1241020
C	-4.3217900	-2.0294810	2.5438140
C	-4.3038380	-2.9068130	1.4674590
C	-4.2301570	-2.3007880	-2.3168850
C	-4.2537210	-3.0528000	-1.1503780
C	-4.2025560	0.1443420	-3.2624060
C	-4.3241730	0.5047610	3.2136490
C	-4.3096640	1.7996600	2.7120040
C	-4.5817280	-0.8968750	-2.3312290
C	-4.2051710	1.4866390	-2.9076180
C	-4.6387520	2.0925490	1.3334470
C	-4.5866950	1.9303740	-1.5837610
C	-4.2643760	3.2217940	0.5087830
C	-4.2399220	3.1448260	-0.8770460
H	-3.8128240	2.2097260	-3.6179560
H	-3.8510980	3.9925030	-1.4354640
H	-3.8934590	4.1267790	0.9831230
H	-3.9417690	2.5977820	3.3519910
H	-3.9674770	0.3391590	4.2270910
H	-3.9658770	-2.3859210	3.5071300
H	-3.9338600	-3.9161930	1.6293290
H	-3.8791270	-4.0726470	-1.1846500
H	-3.8380480	-2.7599250	-3.2207500
H	-3.8080020	-0.1319250	-4.2367550
C	-0.6460340	0.6737470	-2.6341340
C	-1.0658720	1.6313920	-1.6215230
C	-1.7474070	0.8986030	-0.5662490
C	-1.7492350	-0.5084960	-0.9242180
C	-1.0691420	-0.6501300	-2.2018720
C	2.8106410	0.0987390	-3.3455860
C	2.8127860	1.5093320	-2.9868480
C	1.4322490	1.9664940	-2.9492000
C	0.5766780	0.8373140	-3.2839250
C	1.4288440	-0.3169310	-3.5299860
C	-0.4615550	0.7699490	2.7667520
C	-0.0375990	2.0947460	2.3367390
C	-0.7357850	2.4105120	1.0987390
C	-1.5862170	1.2789050	0.7632630
C	-1.4173460	0.2673740	1.7928830
C	1.8381460	0.3150530	3.5373820
C	0.4555360	-0.1006040	3.3562590
C	0.4533610	-1.5115360	2.9973730
C	1.8346630	-1.9671400	2.9568170
C	2.6905200	-0.8384000	3.2906960
C	4.3353200	-1.6333680	1.6310910
C	5.0203950	-0.9020180	0.5763040
C	5.0223300	0.5079120	0.9349240
C	4.3386800	0.6482600	2.2115010
C	3.9143260	-0.6751790	2.6417750
C	1.2930870	-3.2246230	-1.4474270
C	1.9783550	-2.4933880	-2.5026190
C	1.0209720	-1.5859860	-3.1166320
C	-0.2574930	-1.7579960	-2.4420080
C	-0.0892760	-2.7715940	-1.4098010
C	4.8568160	-1.2824600	-0.7555730
C	4.0013080	-2.4107670	-1.0900790
C	3.3037020	-2.0946260	-2.3271860
C	3.7287220	-0.7717480	-2.7576380
C	4.6882310	-0.2694900	-1.7862000
C	1.2788990	-3.3884940	1.0156110
C	1.9619970	-3.5275570	-0.2613360
C	3.3442490	-3.1116940	-0.0788570
C	3.5149910	-2.7150380	1.3106970
C	2.2385180	-2.8857930	1.9874550
C	3.3531990	2.7668810	1.4165610
C	1.9722310	3.2231930	1.4559710
C	1.2878830	2.4928830	2.5118490
C	2.2453690	1.5842190	3.1247830
C	3.5217860	1.7539620	2.4476240
C	4.0089240	2.6324620	0.1928230
C	3.3113590	2.9479220	-1.0444440
C	3.7329970	1.9904510	-2.0550780
C	4.6903170	1.0822450	-1.4423640
C	4.8608820	1.4790120	-0.0531180
C	-1.4193310	-1.0822790	1.4494160
C	-1.5904490	-1.4783580	0.0617420
C	-0.7434470	-2.6351660	-0.1848730
C	-0.0453580	-2.9514080	1.0530060
C	-0.4658210	-1.9919400	2.0641290
C	1.9872270	3.3856520	-1.0070330
C	1.0276370	2.8846640	-1.9792360
C	-0.2510250	2.7171970	-1.3036530
C	-0.0803200	3.1136420	0.0873160
C	1.3033030	3.5257670	0.2697740
The interaction system of double concave corannulene and fullerene C60.
148
C120H28,C60
C	-6.6734900	1.5668350	2.3391740
C	-5.7930300	0.8615620	1.5046490
C	-5.8345840	-0.5460860	1.5042140
C	-6.7550080	-1.1991860	2.3378980
C	-7.6299580	-0.4870020	3.1537650
C	-7.5888270	0.9065500	3.1544140
C	-4.9037810	-1.3889610	0.7068390
C	-4.1032990	-2.3102550	1.3798290
C	-3.3115010	-3.2629290	0.7243030
C	-3.3114280	-3.2628800	-0.7243480
C	-4.1031740	-2.3101810	-1.3798940
C	-4.9037250	-1.3889310	-0.7069270
C	-2.4667010	-4.2032000	1.4752510
C	-1.9002560	-5.2037850	0.7167420
C	-1.9001750	-5.2037310	-0.7168000
C	-2.4665170	-4.2030650	-1.4752760
C	-0.7772560	-5.9525290	-1.1504420
C	-0.0819870	-6.4114920	0.0000300
C	-0.7773880	-5.9526120	1.1504520
C	1.2771230	-6.6766560	0.0001110
C	1.8915860	-6.6570530	-1.3101720
C	1.2120980	-6.2154940	-2.4359870
C	-0.1537220	-5.7416630	-2.3713930
C	-0.8607450	-4.8455590	-3.2520280
C	-1.9595060	-4.1095710	-2.8223150
C	1.8914010	-6.6572240	1.3104840
C	1.2117690	-6.2157760	2.4362540
C	-0.1540250	-5.7418880	2.3715150
C	-0.8611980	-4.8459250	3.2521700
C	-1.9599010	-4.1098930	2.8223850
C	-5.8344820	-0.5460540	-1.5043560
C	-5.7929440	0.8615950	-1.5048060
C	-6.6733260	1.5668440	-2.3394340
C	-7.5885700	0.9065400	-3.1547620
C	-7.6296920	-0.4870120	-3.1540920
C	-6.7548190	-1.1991740	-2.3381230
C	-4.8148630	1.6489230	0.7069110
C	-3.9633820	2.5236470	1.3798150
C	-3.1201290	3.4312320	0.7243610
C	-3.1201160	3.4312590	-0.7243070
C	-3.9633540	2.5237140	-1.3798260
C	-4.8148530	1.6489580	-0.7069890
C	-2.2275700	4.3263420	-1.4754020
C	-1.6102980	5.2962210	-0.7167540
C	-1.6103430	5.2962340	0.7168880
C	-2.2276310	4.3263360	1.4755020
C	-0.4504940	5.9861160	1.1504670
C	0.2669860	6.4093460	0.0001100
C	-0.4504110	5.9860670	-1.1502750
C	-1.7252410	4.2069510	-2.8222320
C	-0.5898380	4.8854000	-3.2517370
C	0.1615940	5.7450040	-2.3714220
C	1.5487310	6.1524670	-2.4363820
C	2.2494110	6.5600480	-1.3107040
C	1.6373390	6.6080720	0.0001490
C	-1.7253560	4.2069480	2.8223550
C	-0.5899930	4.8854320	3.2519190
C	0.1614480	5.7450710	2.3716470
C	1.5485780	6.1525590	2.4366860
C	2.2493290	6.5601120	1.3110450
H	-0.4663250	-4.6514890	-4.2460690
H	-2.3720990	-3.3686730	-3.5007990
H	-2.3726240	-3.3691050	3.5009100
H	-0.4669460	-4.6520040	4.2463070
H	1.7596240	-6.1307390	3.3712660
H	2.9463320	-6.9014940	1.4055050
H	2.9465390	-6.9012790	-1.4050750
H	1.7600890	-6.1303110	-3.3709070
H	2.0913840	6.0416510	-3.3717290
H	3.3147430	6.7537850	-1.4062340
H	3.3146570	6.7538460	1.4066360
H	2.0911750	6.0417470	3.3720660
H	-0.2062810	4.6714210	4.2460540
H	-2.1750540	3.4880360	3.5009300
H	-2.1749260	3.4880520	-3.5008320
H	-0.2060900	4.6713860	-4.2458570
H	-4.1230840	-2.3057920	2.4653630
H	-4.1228560	-2.3056570	-2.4654300
H	-3.9836410	2.5207620	2.4653470
H	-3.9835700	2.5208720	-2.4653580
H	-6.7800110	-2.2849040	-2.3312850
H	-8.3387830	-1.0178270	-3.7828220
H	-8.2652450	1.4775720	-3.7839730
H	-6.6350580	2.6521850	-2.3334800
H	-6.7802150	-2.2849160	2.3310670
H	-8.3391190	-1.0177990	3.7824310
H	-8.2655690	1.4775950	3.7835410
H	-6.6352090	2.6521750	2.3332080
C	2.5093300	-0.7676850	-3.4842950
C	1.3046680	-1.4500690	-3.0354820
C	1.7113420	-2.6414020	-2.3060030
C	3.1650730	-2.6993370	-2.3067920
C	1.0020020	-3.0362860	-1.1738650
C	0.2020080	-0.7093440	-2.6042360
C	3.6588470	-1.5396030	-3.0340250
C	2.5627780	0.6264660	-3.4845420
C	4.8135400	-0.8858410	-2.6034160
C	3.8467840	-3.1573310	-1.1779590
C	1.7113860	-3.5127720	0.0009880
C	-0.1469270	-2.2672800	-0.7258410
C	3.1032790	-3.5757510	0.0005980
C	5.0500820	-2.4738530	-0.7281350
C	5.5237470	-1.3626950	-1.4260010
C	4.8691450	0.5681920	-2.6036410
C	3.7680470	1.3085160	-3.0346490
C	1.4139300	1.3989580	-3.0359700
C	0.2578620	0.7450380	-2.6044310
C	-0.5425340	-1.1285050	-1.4250060
C	1.0026650	-3.0357950	1.1760490
C	-0.1465250	-2.2669730	0.7283370
C	-0.4516960	1.2203300	-1.4248740
C	-0.9527150	0.0636470	-0.6976910
C	3.3645820	2.5028470	-2.3077940
C	1.9106590	2.5564720	-2.3074250
C	5.6137580	0.9897570	-1.4267010
C	6.0177990	-0.2034250	-0.6984760
C	5.0505010	-2.4735330	0.7277150
C	3.8474590	-3.1568090	1.1785410
C	3.1664010	-2.6983080	2.3075610
C	1.7126680	-2.6403850	2.3075920
C	-0.5417210	-1.1278790	1.4272140
C	-0.9523050	0.0639530	0.6995960
C	1.2338620	3.0055320	-1.1756010
C	0.0306960	2.3256070	-0.7266280
C	5.2272280	2.1344570	-0.7292450
C	4.0794080	2.9077690	-1.1791100
C	6.0182060	-0.2031150	0.6964840
C	5.5245700	-1.3620640	1.4248070
C	1.3064160	-1.4487210	3.0367650
C	0.2035100	-0.7081880	2.6058270
C	-0.4508620	1.2209500	1.4259750
C	0.0311170	2.3259180	0.7269550
C	1.9772770	3.4281200	-0.0006370
C	3.3701570	3.3834230	-0.0010290
C	5.2276500	2.1347820	0.7266700
C	5.6145820	0.9903920	1.4244120
C	4.8150390	-0.8846810	2.6024140
C	3.6605970	-1.5382500	3.0339880
C	4.8706440	0.5693480	2.6019620
C	2.5113390	-0.7661370	3.4845800
C	0.2593700	0.7461930	2.6053390
C	1.2345340	3.0060370	1.1749320
C	4.0800870	2.9082920	1.1768540
C	3.3659140	2.5038770	2.3061310
C	3.7697970	1.3098630	3.0332830
C	2.5647890	0.6280140	3.4841700
C	1.4156870	1.4003090	3.0359140
C	1.9119900	2.5574920	2.3065680
The interaction system of two decapyrrylcorannulene(DPC) molecules
and fullerene C60.
280
C60N10H40,C60,C60N10H40
N	-5.7754140	-4.3937620	-0.3334170
N	-3.2189540	-2.6263540	4.2083490
N	-6.8989290	-2.8525010	-2.3081200
N	-3.0539120	2.8860720	4.0221930
N	-4.1589810	4.5586960	1.7389120
N	-4.2570210	-4.2750280	2.2906430
N	-6.7998670	2.6314690	-2.6637380
N	-5.5713300	4.5138210	-0.5978560
N	-7.2263100	-0.0028340	-3.3017830
N	-2.8226700	0.2982410	4.9670640
C	-5.2212290	-0.2207680	2.2584440
C	-6.1636400	-3.7032170	-3.1243940
H	-5.1349070	-3.9274000	-2.8963970
C	-6.3348490	-0.3009930	0.2614990
C	-6.0915530	1.0572640	0.5716320
C	-5.7923110	-1.0909460	1.3017110
C	-5.3991020	1.1063450	1.8032110
C	-6.1753940	5.6727030	-0.1315300
H	-6.6888160	5.6727830	0.8175270
C	-7.7050120	3.6785930	-2.5443840
H	-8.2190470	3.8486990	-1.6113590
C	-1.8443200	-2.4894550	4.3431980
H	-1.3053250	-1.7581580	3.7659350
C	-4.6385740	2.1777350	2.2241070
C	-4.2790840	-0.5989030	3.1909580
C	-3.7708540	1.8600720	3.3536810
C	-6.8378960	-5.2636330	-0.5249750
H	-7.8529660	-4.9106060	-0.4250780
C	-3.2623300	3.2613760	5.3404810
H	-4.0480090	2.7987800	5.9183700
C	-4.5907610	-5.0637170	-0.5974910
H	-3.6427140	-4.5715920	-0.4640670
C	-3.6212810	0.5364250	3.8321420
C	-4.5869600	-2.9037540	2.2355140
C	-4.9197730	4.7957980	-1.7891800
H	-4.4200550	4.0165610	-2.3377670
C	-4.0323740	-2.0377340	3.2094910
C	-5.9053090	-3.0034490	-0.0931800
C	-8.2004230	-2.7820250	-2.7910080
H	-8.9271700	-2.1513780	-2.3034970
C	-4.7786560	3.3470330	1.3637530
C	-1.5285140	0.7444360	5.2056670
H	-0.9912320	1.3082820	4.4619990
C	-5.4893970	3.3075960	0.1404970
C	-6.2475630	2.6582040	-3.9377690
H	-5.5592740	1.8910890	-4.2519480
C	-5.4547420	-2.4220180	1.1668830
C	-5.1301710	6.1196990	-2.0830130
H	-4.7726780	6.6293810	-2.9668890
C	-2.9792930	-4.8202160	2.3078980
H	-2.1111920	-4.1849390	2.2488530
C	-5.1831910	-5.2970360	2.4542980
H	-6.2397190	-5.0802850	2.4409420
C	-5.9243930	6.6752270	-1.0348200
H	-6.2740560	7.6952810	-0.9561570
C	-6.4697690	-2.2173550	-1.1242470
C	-6.1094540	2.0811300	-0.3530120
C	-1.9435460	3.5595680	3.5337060
H	-1.6378780	3.4426870	2.5092460
C	-2.5747480	-4.0630820	5.7925840
H	-2.5987250	-4.8195580	6.5647220
C	-3.6607100	-3.6010820	5.0933330
H	-4.6997790	-3.8918430	5.1050070
C	-8.3959200	0.4538820	-3.8907470
H	-9.1040900	1.0303690	-3.3156090
C	-6.9932880	-4.1530140	-4.1185580
H	-6.7084270	-4.8250300	-4.9162050
C	-6.6107670	-0.7685310	-1.0063040
C	-8.2826640	-3.5734570	-3.9066000
H	-9.1647540	-3.7105910	-4.5160940
C	-1.4249220	-3.3611810	5.3173750
H	-0.4058230	-3.4649330	5.6572630
C	-4.4659430	5.2728550	2.8891200
H	-5.1450450	4.8616610	3.6192350
C	-6.4562390	-0.6389540	-4.2646430
H	-5.5240390	-1.1073340	-4.0001900
C	-6.7921340	3.7228170	-4.6095860
H	-6.5550080	4.0112930	-5.6242550
C	-3.2412640	5.2843870	0.9908720
H	-2.9134530	4.9271520	0.0290350
C	-1.4690860	4.3748650	4.5315980
H	-0.6164420	5.0332210	4.4433240
C	-8.3743360	0.0893830	-5.2138820
H	-9.1529460	0.2938340	-5.9355780
C	-2.3020830	4.1854150	5.6757890
H	-2.2067360	4.6731560	6.6361270
C	-6.5863730	1.6583640	-1.6638220
C	-4.9040170	-6.3581790	-0.9310290
H	-4.1894280	-7.1366020	-1.1594960
C	-6.3250300	-6.4851450	-0.8862490
H	-6.9038380	-7.3743700	-1.0941290
C	-3.2958530	-0.3363500	6.1120180
H	-4.2812740	-0.7747340	6.1220400
C	-6.8158470	0.2978610	-1.9804430
C	-7.1478180	-0.6021870	-5.4497510
H	-6.8201330	-1.0447470	-6.3800620
C	-7.7164660	4.3663820	-3.7303090
H	-8.3063870	5.2475750	-3.9397400
C	-4.4963670	-6.4786610	2.5613820
H	-4.9426660	-7.4565250	2.6754250
C	-3.1027510	-6.1766540	2.4663400
H	-2.2824600	-6.8798400	2.5079170
C	-3.7384490	6.4350260	2.8734030
H	-3.7447740	7.1906580	3.6462750
C	-2.9625890	6.4409900	1.6734930
H	-2.2733580	7.2090860	1.3509990
C	-1.1879180	0.3881150	6.4850890
H	-0.2331850	0.5904010	6.9465920
C	-2.3056320	-0.2959320	7.0580260
H	-2.3676500	-0.7208490	8.0501930
N	4.8959960	4.7109810	0.6695110
N	6.2631560	3.6646830	-1.8461610
N	6.4168780	-3.8057900	-1.5384360
N	3.6160980	3.9165630	2.9462140
N	7.0663480	1.4106260	-3.1793650
N	2.9504980	1.5494820	4.7477420
N	7.1753610	-1.6266030	-3.0193190
N	3.0232420	-1.2069590	4.8702390
N	3.5815050	-3.6805940	3.2063350
N	4.8457750	-4.6074720	0.9496550
C	5.9593620	-1.1070950	0.9284480
C	5.3118430	0.7899770	2.0331490
C	5.3157700	-0.6244990	2.0897100
C	4.4417080	1.5882520	2.7456690
C	4.4534660	-1.3681320	2.8669580
C	5.9466550	1.1796090	0.8331820
C	3.6847850	0.8546510	3.7547010
C	5.6320850	3.9441990	-3.0511880
H	5.0331840	3.1952680	-3.5426610
C	6.3571230	0.0082080	0.1539610
C	5.0206530	3.3514600	1.0482130
C	4.3771850	2.9544580	2.2443060
C	3.7048480	-0.5565740	3.8244100
C	8.1417030	2.1787670	-3.6007660
H	8.7757030	2.6680850	-2.8775210
C	5.0145660	-3.2490780	1.2992480
C	5.7956250	-2.3824140	0.4262580
C	6.2954720	-2.5260290	-0.9397200
C	5.7807650	2.4097910	0.2303690
C	7.0186330	4.7671080	-1.4678660
H	7.5639520	4.7587330	-0.5370910
C	6.7005290	-1.4114200	-1.7090620
C	4.3669270	-2.7669010	2.4640820
C	5.9794550	5.2183120	-3.4216480
H	5.6385460	5.7270750	-4.3127030
C	7.6254130	-4.3750700	-1.9124800
H	8.5538180	-3.8730420	-1.6869980
C	5.3651890	5.7752240	1.4265750
H	5.9282660	5.5927520	2.3287020
C	4.1450670	5.2083490	-0.3852420
H	3.7229790	4.5440230	-1.1186790
C	4.1588450	6.5779970	-0.3056080
H	3.6847720	7.2505620	-1.0067930
C	6.6594410	1.2673820	-1.8306530
C	5.3820440	-4.5974640	-2.0115960
H	4.3592200	-4.3520030	-1.7836740
C	6.3703550	0.9629040	-4.2920480
H	5.5220090	0.3098740	-4.1830040
C	6.2503680	2.4376140	-1.1488630
C	3.9075440	4.3654920	4.2276640
H	4.6784170	3.8853850	4.8097120
C	6.8589400	5.7380490	-2.4225740
H	7.3050520	6.7223390	-2.3986280
C	6.6408250	-0.0453630	-1.1940040
C	2.2007560	-3.6288140	3.3557250
H	1.6459260	-2.7663860	3.0310680
C	6.5384650	-2.3215140	-4.0394920
H	5.5596120	-2.7442760	-3.8854700
C	8.4349050	-1.2379420	-3.4592210
H	9.0824850	-0.6641140	-2.8150470
C	1.7355790	2.1970200	4.5820110
H	1.3159170	2.3361140	3.5991090
C	8.5876510	-1.6761440	-4.7486680
H	9.4573790	-1.5125370	-5.3693260
C	2.5611240	4.6624760	2.4383240
H	2.2158590	4.5083780	1.4297930
C	7.3865940	-2.3586490	-5.1160210
H	7.1706510	-2.8220410	-6.0687320
C	3.2890700	1.5603470	6.0921660
H	4.1790890	1.0517630	6.4306660
C	4.0453250	-4.8683120	3.7569390
H	5.0916400	-5.1243130	3.6948590
C	5.8819770	-5.5295150	0.8837140
H	6.9064130	-5.2037380	0.9751990
C	1.3203460	2.6358400	5.8160940
H	0.4084090	3.1815190	6.0048320
C	1.7154110	-1.0058800	5.2914140
H	1.0599700	-0.3318990	4.7671600
C	3.6411100	-5.2691080	0.7518640
H	2.7062090	-4.7393850	0.8327700
C	5.9354760	-5.6723540	-2.6617360
H	5.3820460	-6.4851580	-3.1111120
C	7.0171680	1.4274650	-5.4099130
H	6.7307610	1.2189180	-6.4312890
C	8.1372370	2.1973760	-4.9732420
H	8.8586700	2.7053670	-5.5980440
C	7.3545200	-5.5324180	-2.5999050
H	8.0921010	-6.2069290	-3.0123120
C	4.9307470	6.9376450	0.8401290
H	5.1447740	7.9376490	1.1910720
C	3.6443360	-2.0962130	5.7432570
H	4.6686740	-2.3916160	5.5789800
C	3.0345540	5.3786030	4.5307660
H	2.9946440	5.9133160	5.4692820
C	1.8003120	-4.7682680	4.0059120
H	0.7805720	-5.0027020	4.2771960
C	1.5142920	-1.7633320	6.4162710
H	0.5854090	-1.8204180	6.9634700
C	2.3005580	2.2309610	6.7710720
H	2.2813710	2.4141000	7.8366740
C	5.3362250	-6.7623140	0.6318870
H	5.8919740	-7.6797820	0.4983100
C	3.9199220	-6.5966100	0.5456890
H	3.1874060	-7.3687290	0.3551490
C	2.7343800	-2.4527170	6.7027310
H	2.9154970	-3.1409100	7.5164730
C	2.1819040	5.5657370	3.3994870
H	1.3817800	6.2864600	3.3002660
C	2.9682950	-5.5510940	4.2619590
H	3.0099250	-6.5085810	4.7623300
C	-3.3052220	-1.4603780	-1.8449920
C	-3.5562020	-0.0375790	-2.0206930
C	-3.2326760	0.6335440	-0.7716150
C	-2.7780040	-0.3712170	0.1751580
C	-2.8216860	-1.6649450	-0.4873170
C	-0.7925880	-3.1616450	-3.7386660
C	-1.2468930	-2.1547740	-4.6867320
C	-2.4713390	-1.5659410	-4.1660530
C	-2.7729170	-2.2087610	-2.8948590
C	-1.7358790	-3.1963560	-2.6311600
C	-0.5957830	3.0399740	-0.5578420
C	-1.0752950	3.2471420	-1.9175710
C	-2.3372580	2.5371550	-2.0602410
C	-2.6379650	1.8935950	-0.7900440
C	-1.5617930	2.2022810	0.1368180
C	1.7085010	2.9026450	-1.4273450
C	0.7674390	2.8735900	-0.3167560
C	1.2212860	1.8660330	0.6321250
C	2.4422670	1.2748840	0.1057070
C	2.7436960	1.9149990	-1.1646680
C	3.5347620	-0.2518990	-2.0391430
C	3.2160740	-0.9248960	-3.2896990
C	2.7627460	0.0819810	-4.2381440
C	2.8037580	1.3772310	-3.5734710
C	3.2803200	1.1696900	-2.2141010
C	0.4683190	-2.8919020	0.1709280
C	0.1476460	-3.5679170	-1.0778590
C	-1.2745810	-3.3937390	-1.3287380
C	-1.8306770	-2.6112700	-0.2335250
C	-0.7534230	-2.3037600	0.6956240
C	2.6182050	-2.1858830	-3.2701920
C	2.3135950	-2.8261400	-1.9991380
C	1.0511730	-3.5356260	-2.1407450
C	0.5715850	-3.3283870	-3.4989480
C	1.5400530	-2.4943740	-4.1960930
C	1.7202680	-0.9189630	0.9718240
C	1.6781390	-2.2122720	0.3054940
C	2.6178900	-2.1780860	-0.8028600
C	3.2411700	-0.8652580	-0.8231860
C	2.6859800	-0.0863950	0.2719570
C	0.7305360	2.0132560	-4.7515370
C	-0.4931300	2.6024660	-4.2295410
C	-0.1715820	3.2761150	-2.9802130
C	1.2513870	3.1028720	-2.7301270
C	1.8094080	2.3227380	-3.8249790
C	0.6911530	0.7721880	-5.3873490
C	-0.5733440	0.0663700	-5.5294570
C	-0.3182990	-1.3555570	-5.3540540
C	1.1043210	-1.5287290	-5.1037110
C	1.7281800	-0.2142270	-5.1250840
C	-1.1273860	1.2388090	1.0486900
C	-1.7497820	-0.0757090	1.0685410
C	-0.7139090	-1.0625510	1.3339920
C	0.5508250	-0.3557830	1.4821850
C	0.2948130	1.0684850	1.3059790
C	-1.7465810	0.6312260	-5.0304500
C	-2.7143780	-0.2020620	-4.3335360
C	-3.2693150	0.5777520	-3.2377580
C	-2.6468550	1.8929620	-3.2586490
C	-1.7055650	1.9262180	-4.3667680
The interaction system of two decapyrrylcorannulene(DPC) molecules
and fullerene C70.
290
C60N10H40,C70,C60N10H40
N	-6.3981680	-2.0940880	3.3852330
N	-2.7654930	4.6416710	2.4524830
N	-4.7658970	0.0612480	4.8143980
N	-2.8790680	5.2880620	-0.2256130
N	-3.3909950	2.3895480	4.4324480
C	-5.8852030	0.9506620	1.4183680
C	-5.2047180	2.1747580	1.2473040
C	-4.3827250	3.3964600	-0.7336790
C	-5.2395320	2.5053500	-0.1270210
C	-5.7381120	0.1212520	2.5094070
C	-4.2992490	2.6962530	2.1455380
C	-6.3160210	-1.2018260	2.2959480
C	-3.5363770	3.8147250	1.5989270
C	-3.5835790	4.1564880	0.2278230
C	-4.2197190	1.9305990	3.3823080
C	-7.0866300	-1.8231370	4.5613900
H	-7.5215040	-0.8495210	4.7244190
C	-4.9112440	0.7065690	3.5625700
C	-5.1352860	0.6192360	6.0306050
H	-5.6267900	1.5791220	6.0608190
C	-6.2740370	-3.9283760	4.6486400
H	-6.0309340	-4.9243410	4.9921830
C	-1.5363790	4.3389100	3.0186680
H	-1.1338700	3.3402110	2.9628830
C	-7.0222920	-2.9376350	5.3565330
H	-7.4472800	-3.0288140	6.3462050
C	-1.5517750	5.6202840	0.0144730
H	-0.9027390	4.9564730	0.5596480
C	-3.0759780	5.9649990	2.7261300
H	-3.9720060	6.4065780	2.3169260
C	-4.0929060	-1.1278070	5.0533210
H	-3.7505960	-1.7376780	4.2359960
H	-1.6341870	3.7076880	-2.1782990
C	-3.4855460	6.3345270	-0.9149520
H	-4.5212320	6.2627600	-1.2074010
C	-4.7147180	-0.2228230	7.0288270
H	-4.8651290	-0.0671900	8.0881330
C	-1.3251690	6.8616090	-0.5220760
H	-0.3793010	7.3816140	-0.5001290
C	-2.3356500	1.6933130	5.0053020
H	-2.0510080	0.7249560	4.6293860
C	-3.6035950	3.5567310	5.1539120
H	-4.3595780	4.2600050	4.8413600
C	-4.0546640	-1.3275790	6.4098640
H	-3.6188280	-2.1842830	6.9046730
C	-1.0841040	5.4623760	3.6677440
H	-0.1543450	5.5316360	4.2107210
C	-2.5482770	7.3134830	-1.1101380
H	-2.7136530	8.2483740	-1.6270260
C	-2.0556100	6.4906900	3.4811890
H	-2.0092240	7.5022040	3.8608020
C	-2.6798930	3.6028480	6.1670900
H	-2.5741230	4.4052030	6.8836600
C	-1.8768500	2.4247660	6.0723550
H	-1.0560600	2.1423600	6.7174170
C	-5.9072850	-3.3920150	3.4410990
C	-6.7883260	-1.6266300	1.0304740
H	-5.3810960	-3.8157480	2.6021290
N	-7.3549550	-2.9229550	0.9505150
C	-6.7196270	-0.7655610	-0.1486440
C	-6.3460720	0.5259440	0.1514710
C	-8.4724470	-3.3280660	1.6669640
C	-6.8100050	-4.0253540	0.3093230
C	-6.8305040	-0.9993500	-1.5849900
C	-5.9412430	1.4850790	-0.8038730
H	-9.0043120	-2.6231940	2.2872900
C	-8.6422090	-4.6749870	1.4633750
H	-5.9726210	-3.9150300	-0.3554890
C	-7.5910850	-5.1147790	0.6036470
N	-7.3478340	-2.2301080	-2.0440150
C	-6.4169810	-0.0434790	-2.5440950
C	-5.8545970	1.2490100	-2.1598650
H	-9.4341260	-5.2797770	1.8829920
H	-7.4393820	-6.1144120	0.2208760
C	-8.6337250	-2.6822900	-1.7768900
C	-6.7293660	-3.1208650	-2.9108740
N	-6.5707170	-0.3878760	-3.9099650
C	-4.3681280	3.2824950	-2.1873830
C	-5.0810560	2.2630070	-2.8675710
H	-9.2690090	-2.1419510	-1.0925930
C	-8.8213560	-3.8550510	-2.4621800
H	-5.7398650	-2.9227400	-3.2870900
C	-7.6157750	-4.1336840	-3.1764480
C	-7.7904740	-0.6372750	-4.5219290
C	-5.5510330	-0.7043410	-4.7944860
N	-3.5795080	4.1653340	-2.9623320
N	-5.0005780	2.2080020	-4.2765420
H	-9.7166400	-4.4602670	-2.4379350
H	-7.4221100	-4.9852500	-3.8138790
H	-8.7099200	-0.5076750	-3.9720630
C	-7.5417060	-1.0897150	-5.7940260
H	-4.5219070	-0.5421280	-4.5246620
C	-6.1251880	-1.1314890	-5.9657560
C	-4.0462970	4.9823910	-3.9823210
C	-2.1929180	4.2363430	-2.9301330
C	-6.0960410	2.3266080	-5.1221450
C	-3.8446420	2.1484080	-5.0441680
H	-8.2922870	-1.3591360	-6.5241220
H	-5.5871760	-1.4196640	-6.8580990
H	-5.1008640	5.0220180	-4.2077970
C	-2.9626100	5.5775250	-4.5776850
C	-1.7892630	5.1038860	-3.9135130
H	-7.0953630	2.3536210	-4.7167770
C	-5.6361220	2.3267710	-6.4141110
H	-2.8759700	2.1230100	-4.5731960
C	-4.2130790	2.2106730	-6.3640930
H	-3.0033350	6.2768120	-5.4011910
H	-0.7634650	5.3760010	-4.1197160
H	-6.2527620	2.3815210	-7.3002040
H	-3.5354300	2.1801690	-7.2060570
N	3.4624450	4.7767210	-1.7198740
N	4.1236140	0.9567380	4.8457150
N	3.0487510	5.0072430	1.2818790
N	5.4757120	-1.3685320	4.3853590
N	3.1917250	3.5831530	3.6436020
C	1.7447220	5.1847740	1.7284630
H	1.1798850	4.3603120	2.1281530
C	2.0855430	4.8548080	-1.5549980
H	1.5687690	4.1636450	-0.9133660
H	8.1523130	-2.2696740	3.6349960
C	3.5529740	6.2374720	0.8707950
H	4.5534580	6.3092570	0.4740230
C	4.8005170	-2.5803340	4.3855890
H	4.3369440	-2.9502110	3.4885560
C	3.4517980	4.7811290	4.2903540
H	4.2787490	5.3992690	3.9753070
C	2.0423170	3.0223120	4.1784850
H	1.6893580	2.0647970	3.8370060
C	6.0245670	-1.1614120	5.6436240
H	6.5467230	-0.2432010	5.8633010
C	3.8743380	5.8216100	-2.5356080
H	4.9086790	5.9037780	-2.8316560
C	4.4353470	1.9024370	5.8128540
H	5.1613640	2.6729080	5.6059080
C	3.1400540	0.1122480	5.3431810
H	2.7928870	-0.7255400	4.7614640
C	6.1773540	0.4493020	1.2562200
C	1.6358320	5.9501590	-2.2496480
H	0.6085780	6.2807490	-2.2864770
C	1.5936380	3.8491390	5.1788990
H	0.7192220	3.6698470	5.7876070
C	1.4290530	6.5118540	1.5927230
H	0.4744150	6.9474400	1.8465120
C	5.4040190	2.3843960	0.3098060
C	4.9400810	-3.1423080	5.6291670
H	4.5483960	-4.1044160	5.9286990
C	4.2855070	3.6958490	-1.3198250
C	5.7144740	-2.2452340	6.4257430
H	6.0122310	-2.3834210	7.4558940
C	4.7973330	0.8184440	3.6123870
C	2.5734380	7.1782530	1.0520600
H	2.6602850	8.2291720	0.8136980
C	2.7685050	6.5628370	-2.8676430
H	2.7687210	7.4505140	-3.4848510
C	2.4836070	4.9636980	5.2483970
H	2.4196790	5.8035460	5.9265590
C	5.5265220	1.6744190	1.5278090
C	3.8154600	3.8271410	1.3145160
C	3.9143390	3.0990260	2.5232060
C	3.6446070	1.6651440	6.9077270
H	3.6382740	2.2500830	7.8166650
C	2.8240650	0.5339140	6.6096300
H	2.0821200	0.0832060	7.2542140
C	4.4945930	3.3981570	0.0933670
C	4.7388030	1.9013120	2.6381940
C	5.4691480	-0.3996570	3.3524200
C	6.1273350	-0.6594730	2.0750930
C	4.8496190	2.8966370	-2.3436820
N	4.5555980	3.2157400	-3.6875330
C	5.6770920	1.7324090	-2.0561880
C	5.9720900	1.5931320	-0.7152910
C	5.5118410	3.5693080	-4.6306120
C	3.2944810	3.3479200	-4.2552710
C	6.1134990	0.5933260	-2.8600350
C	6.4556740	0.4003360	-0.1297590
H	6.5616690	3.5022410	-4.3916160
C	4.8603700	3.9098600	-5.7880940
H	2.4074420	3.1825390	-3.6665760
C	3.4586170	3.7676300	-5.5506590
N	6.0528570	0.6368280	-4.2752140
C	6.6153110	-0.5914020	-2.2724580
C	6.7119900	-0.7614190	-0.8278700
H	5.3357210	4.2074160	-6.7121780
H	2.6594860	3.9531690	-6.2549410
C	7.1602080	0.5640980	-5.1075900
C	4.9041540	0.5541840	-5.0473490
N	7.0139350	-1.6496270	-3.1167280
C	6.8754460	-1.9265740	0.0349480
C	6.5981120	-1.8748040	1.4210070
H	8.1543400	0.5519900	-4.6878800
C	6.7120940	0.4602740	-6.4010970
H	3.9325110	0.6393340	-4.5927820
C	5.2851130	0.4549130	-6.3620960
C	6.2512430	-2.2692570	-4.0981010
C	8.3014100	-2.1706700	-3.1523430
N	7.3270230	-3.1619770	-0.4917650
N	6.7695100	-3.0454610	2.1893350
H	7.3376450	0.3976890	-7.2807330
H	4.6123920	0.4080830	-7.2071300
H	5.2292190	-1.9721900	-4.2649040
C	7.0503450	-3.1819520	-4.7375330
H	9.0430170	-1.8362820	-2.4439530
C	8.3477060	-3.1181260	-4.1418090
C	8.5064610	-3.7876650	-0.1149010
C	6.6052140	-4.0190370	-1.3084560
C	6.2089980	-4.2927320	1.9474190
C	7.6370730	-3.1443370	3.2698750
H	6.7398040	-3.8297340	-5.5455900
H	9.2109540	-3.7152920	-4.3999090
H	9.1827500	-3.3019490	0.5716470
C	8.5379800	-5.0254540	-0.7075350
H	5.6735060	-3.7043250	-1.7452780
C	7.3353790	-5.1708640	-1.4627610
H	5.5384340	-4.4400080	1.1173130
C	6.7118170	-5.1667650	2.8769530
C	7.6173890	-4.4418300	3.7116730
H	9.3367460	-5.7480530	-0.6136890
H	7.0491180	-6.0168420	-2.0720230
H	6.4567750	-6.2145990	2.9547120
H	8.1748770	-4.8274710	4.5536320
C	-0.2427450	1.9543940	-0.5312380
C	1.9824070	1.3494640	-0.0655910
C	0.7103120	1.7088070	0.5410770
C	-3.0458520	-1.3869160	1.1845150
C	-2.0837680	-1.6364840	2.2664750
C	-1.1006690	-0.6498640	2.5431290
C	0.2571060	-1.0157470	2.8291730
C	1.1197760	0.0275230	2.3053710
C	0.2911130	1.0579800	1.7052840
C	-1.0857570	0.6229530	1.8439260
C	-1.9935360	0.8565490	0.8209070
C	-1.5677740	1.5371400	-0.3879040
C	-2.9507590	-0.1716910	0.4580570
C	0.6639140	-2.3777000	2.8486400
C	2.3330030	-0.3121430	1.7235300
C	2.7761890	0.3612980	0.5189490
C	0.4424110	1.7500590	-1.8001040
C	-0.2292560	1.1458950	-2.8655600
C	1.8164580	1.3754660	-1.5101440
C	-2.2561130	0.9002810	-1.4960640
C	-1.6029660	0.7094230	-2.7050210
C	0.4374360	0.1463120	-3.6790410
C	2.4532240	0.4167410	-2.2993720
C	-3.1142820	-0.1430110	-0.9676070
C	-1.7829760	-0.5323440	-3.4345850
C	-0.5257590	-0.8803910	-4.0340880
C	1.7494180	-0.2100540	-3.4020240
C	3.2743690	-0.6074510	-1.6844910
C	3.4322370	-0.6342550	-0.3066810
C	-3.3760780	-1.3294020	-1.7017340
C	-2.6838310	-1.5330760	-2.9822370
C	-0.1396440	-2.2383540	-4.1961110
C	2.1518550	-1.6033570	-3.4740030
C	3.0903740	-1.8474270	-2.4150740
C	2.7317740	-1.7049250	1.6464070
C	3.4094370	-1.9034370	0.3964110
C	-3.5829480	-2.4987770	0.4840950
C	-3.7446010	-2.4702530	-0.9417880
C	-2.4156500	-2.8616740	-3.4069020
C	-1.1581380	-3.2101190	-4.0053120
C	1.2520760	-2.6143500	-3.9057000
C	3.1522280	-3.1071840	-1.7620070
C	1.9494180	-2.7353220	2.2320990
C	3.3173010	-3.1358660	-0.3013150
C	-0.3753600	-3.3459920	2.8547240
C	-1.7337700	-2.9796080	2.5686970
C	-3.2757380	-3.8626370	0.8731280
C	-3.5388140	-3.8164820	-1.4432250
C	-2.8867000	-4.0087010	-2.6533700
C	-0.8444920	-4.5748910	-3.6237090
C	1.5190470	-3.9320160	-3.4460280
C	2.4590780	-4.1760120	-2.3880300
C	2.1033190	-4.0335510	1.6767960
C	2.7784820	-4.2308000	0.4243160
C	-0.1616580	-4.6933420	2.3585110
C	-2.3680500	-4.0984190	1.8966180
C	-3.2607610	-4.6896910	-0.3186160
C	-1.9214190	-5.0812740	-2.7940090
C	0.4690890	-4.9284330	-3.3479830
C	1.9962160	-5.3244970	-1.6309950
C	1.0547180	-5.0307950	1.7805660
C	2.1532540	-5.3516060	-0.2516250
C	-1.4000430	-5.1717360	1.7739680
C	-2.3262250	-5.7190570	-0.4458610
C	-1.6409260	-5.9189320	-1.7122580
C	0.7664240	-5.8050560	-2.2306880
C	1.0890090	-5.8616650	0.5916700
C	-1.3740000	-5.9655510	0.6251460
C	-0.2650220	-6.2892110	-1.4240830
C	-0.1001980	-6.3187200	0.0202730
The interaction system of two decapyrrylcorannulene(DPC) molecules
and fullerene derivative C2v-C71H2-III .
293
C60N10H40,C71H2,C60N10H40
C	0.3855630	-3.6819170	-4.3968870
C	1.2315180	-1.8752300	-5.5671770
C	0.1549500	-1.0053490	-5.8167430
C	-1.2800680	-1.3363360	-5.6578200
C	-1.7964990	-2.4386480	-4.9458580
C	-0.9930900	-3.4579330	-4.2303850
C	-1.6172870	-3.7032880	-2.9696500
C	-0.8636640	-3.9584760	-1.7942360
C	0.5400110	-4.0692710	-1.9718390
C	1.1634280	-3.8235370	-3.2335370
C	2.4630190	-3.1586530	-2.9786900
C	2.9787240	-2.0561960	-3.6929310
C	2.3137810	-1.3690550	-4.8251770
C	2.4633920	0.0392840	-4.6348130
C	1.4375550	0.9578790	-4.9795690
C	0.3043480	0.4024040	-5.6278430
C	-0.9961480	1.0055950	-5.5329700
C	-1.9837040	-0.0520260	-5.5571230
C	-3.1505880	0.1104390	-4.8135050
C	-3.6781250	-1.0179680	-4.0824560
C	-3.0094230	-2.2397540	-4.1432600
C	-2.8786910	-3.0166280	-2.9285790
C	-3.3796070	-2.5591550	-1.7178220
C	-2.5923350	-2.7243160	-0.5090740
C	-1.3658090	-3.4405260	-0.5160070
C	-0.4283360	-3.0907820	0.4922310
C	0.9951480	-3.2997590	0.3063800
C	1.4650500	-3.7532060	-0.9189880
C	2.6552920	-3.1939620	-1.5234970
C	3.3472850	-2.2019960	-0.8325200
C	3.8741640	-1.0753500	-1.5632630
C	3.6788060	-1.0083280	-2.9401070
C	3.3477510	0.2734670	-3.5281440
C	3.1999840	1.4119470	-2.7479790
C	2.1074890	2.3285660	-3.0202980
C	1.2467660	2.1437400	-4.1352720
C	-0.0582550	2.6940820	-4.0212680
C	-1.1769470	2.1510000	-4.7710540
C	-2.3826430	2.3104830	-3.9884920
C	-3.3535320	1.3082920	-4.0093250
C	-3.9996110	0.9084290	-2.7715890
C	-4.2109720	-0.5282030	-2.8187130
C	-4.0606420	-1.2847380	-1.6572220
C	-3.6660860	-0.6522200	-0.4133390
C	-2.7631930	-1.5439510	0.2903620
C	-1.7091220	-1.0431050	1.1003830
C	-0.5988190	-1.9087840	1.2916710
C	0.7164000	-1.3907070	1.6160170
C	1.7097320	-2.2589260	1.0114780
C	2.8685500	-1.7214530	0.4558870
C	3.0968220	-0.2884020	0.5130900
C	3.7249680	0.1111350	-0.7331910
C	3.3905500	1.3314940	-1.3162970
C	2.3905540	2.1843870	-0.7046700
C	1.6041840	2.7988600	-1.7592840
C	0.2263260	3.0946750	-1.5797300
C	-0.5609460	3.1664550	-2.7620600
C	-1.9930040	2.9285180	-2.7352510
C	-2.6024810	2.5359680	-1.5523350
C	-3.6331720	1.5166250	-1.5679030
C	-3.4541070	0.7173250	-0.3708660
C	-2.3327710	1.2506880	0.3794090
C	-1.4860720	0.4084440	1.1490350
C	-0.1699530	0.8897210	1.3885170
C	0.9291050	-0.0193620	1.6659240
C	2.1469280	0.5451460	1.1125090
C	1.7811230	1.7992870	0.4817140
C	0.3561050	2.0110580	0.6593360
C	-0.4204970	2.6811460	-0.3257650
C	-1.8058750	2.3690980	-0.3497730
C	1.0446810	-3.3542640	-5.7000780
H	0.4033690	-3.6033360	-6.5479850
H	2.0005860	-3.8709550	-5.8070710
C	6.5969590	2.3474910	-1.5278390
C	-5.4969260	-0.6104070	2.4048020
C	-6.3358600	-0.8789750	1.3005210
C	6.5160080	-5.9064740	-1.4001080
H	5.9865890	-6.8103430	-1.6677490
C	-6.6623310	0.3532770	0.6886610
C	-6.0177770	1.3835460	1.4113150
N	6.6087690	3.4214300	-2.4413530
C	-5.3040310	0.7894590	2.4747990
C	4.2464240	6.4007200	-1.6030800
H	3.7424250	6.8619160	-2.4409460
C	-4.2685000	1.3960660	3.1518470
C	1.5805830	3.7528610	5.2112090
H	0.6515500	4.2965210	5.2767150
C	-3.5182210	0.4663990	3.9923670
C	-3.6870360	-0.9346210	3.8951110
C	-4.6630470	-1.5395750	2.9907360
C	-4.8602050	-2.8901940	2.4769890
N	3.8510650	4.5037740	2.1753900
C	-5.7091290	-3.1598860	1.3760990
C	4.9052160	-0.6487090	3.1743260
C	-6.4324480	-2.1058450	0.6765110
C	7.4936960	0.5812980	-5.5054730
H	7.2361850	0.1894020	-6.4796010
C	-7.1041030	-2.0363330	-0.6180020
C	2.5162360	-3.9781250	5.0159210
H	1.5209860	-4.2626920	5.3271410
C	-7.4325560	-0.8025160	-1.2261680
C	-7.1202980	0.4805750	-0.6052990
C	-7.0492290	1.8510360	-1.1047660
C	-6.3958250	2.8785100	-0.3835770
C	-5.7609980	2.6429720	0.9088760
C	-4.7839780	3.3858200	1.7001730
C	-4.0692380	2.7841610	2.7651770
N	-2.6639080	0.9422380	5.0171210
N	5.4583810	-4.1889910	1.9579860
N	-2.8837210	-1.7620150	4.7063460
C	5.7386270	-0.0412370	2.2570750
N	-4.1771090	-3.9858410	3.0564690
C	6.7868800	-2.4727440	-0.3382350
N	-5.8314000	-4.4934490	0.9289260
C	4.6668340	3.4561910	1.6884190
N	-7.4512010	-3.2180270	-1.3186870
C	6.3492750	4.6571820	-4.2805930
H	6.0361110	4.9844160	-5.2623470
N	-8.0620240	-0.8207300	-2.4888490
C	7.6875920	-3.1245210	-4.4959160
H	7.4277820	-3.7613270	-5.3302190
N	-7.6369170	2.2014830	-2.3452050
C	4.6226800	-6.2569050	1.9655170
H	3.9258710	-7.0831700	1.9370510
N	-6.3295580	4.1650280	-0.9585260
C	1.7087850	-0.5218030	6.4956560
H	0.7254600	-0.5448080	6.9413800
N	-4.5052570	4.7464540	1.4229680
C	2.3311570	6.1348470	2.2840190
H	1.4951080	6.7771370	2.0430310
N	-3.0843570	3.5573060	3.4230990
N	7.5686440	-1.9851060	-2.5818420
N	3.3606710	-0.1507770	5.0393550
C	6.7677670	0.2298720	0.2309550
C	6.3247560	1.5005010	0.6681750
C	7.0483080	-0.0834360	-1.0829980
C	5.5612960	-2.7819720	2.0210510
C	4.0377310	1.6740280	3.5832880
C	5.4618970	6.0989160	0.2764330
H	6.0103370	6.1659340	1.2031460
C	-4.7884650	-5.0835360	3.6446800
H	-5.8629830	-5.1226000	3.7365170
C	7.3014970	4.6079310	-2.2334380
H	7.8010520	4.7878760	-1.2944620
C	-3.8098960	-5.9926880	3.9615040
H	-3.9706100	-6.9479860	4.4416590
C	8.5692580	1.6505780	-3.8315580
H	9.1840530	2.2640620	-3.1909260
C	-2.5596430	-5.4428890	3.5443020
H	-1.5815540	-5.8883530	3.6617060
C	8.8184700	-1.7266380	-3.1288190
H	9.4980960	-1.0498900	-2.6350750
C	-2.8114260	-4.2153640	2.9851680
H	-2.1492720	-3.4608710	2.5989370
C	8.1674100	-4.4288610	-0.9652560
H	9.0796340	-3.8613000	-0.8640980
C	-7.0288350	-5.1972310	0.9042090
H	-7.9577480	-4.6976900	1.1304160
C	6.5351760	-5.0588780	2.0633870
H	7.5435980	-4.6758190	2.0827310
C	-6.7571510	-6.4823330	0.5116380
H	-7.4894550	-7.2656810	0.3754430
C	4.7632070	-3.8863730	4.7974030
H	5.8316340	-4.0363140	4.7906140
C	-5.3482940	-6.5762090	0.2921330
H	-4.7994310	-7.4511170	-0.0277840
C	3.9195180	-0.8159230	6.1256070
H	4.9679840	-1.0698600	6.1261690
C	-4.8002460	-5.3481360	0.5616170
H	-3.7776700	-5.0086570	0.5729130
C	3.5688260	2.8116660	5.7242180
H	4.4684670	2.4121930	6.1670550
C	-8.7516420	-3.5954570	-1.6194910
H	-9.5835750	-3.0102340	-1.2589190
C	4.1113390	5.2229450	3.3345130
H	4.9016060	4.9135240	4.0004760
C	-8.6949540	-4.7036540	-2.4279350
H	-9.5473860	-5.2393030	-2.8222310
C	-7.3169860	-5.0088220	-2.6421440
H	-6.9160710	-5.8331210	-3.2154200
C	-6.5734570	-4.0790700	-1.9588780
H	-5.5105480	-3.9770410	-1.8222520
C	-9.3124300	-0.2720530	-2.7426240
H	-9.8224600	0.2950570	-1.9796960
C	-9.6445250	-0.5566180	-4.0419830
H	-10.5515940	-0.2460200	-4.5411460
C	-8.5674060	-1.3064810	-4.6069660
H	-8.5029340	-1.6871150	-5.6169090
C	-7.6115290	-1.4617910	-3.6356260
H	-6.6761470	-1.9962590	-3.6327000
C	-8.6538140	3.1340850	-2.4903510
H	-9.0947780	3.5952200	-1.6200990
C	-8.8638660	3.3277330	-3.8329080
H	-9.6011470	3.9897640	-4.2654750
C	-7.9398430	2.4973510	-4.5362540
H	-7.8499790	2.3883010	-5.6080770
C	-7.1933330	1.8222640	-3.6033970
H	-6.4363330	1.0656030	-3.7112950
C	-6.8575540	5.3098560	-0.3760410
H	-7.2667590	5.2724590	0.6214570
C	-6.6880680	6.3486200	-1.2544000
H	-6.9785290	7.3746900	-1.0778250
C	-6.0373150	5.8285130	-2.4156760
H	-5.7490520	6.3816240	-3.2988450
C	-5.8327660	4.4873610	-2.2147170
H	-5.4199490	3.7233170	-2.8531140
C	-4.7119800	5.7836720	2.3220150
H	-5.1766660	5.5900930	3.2761250
C	-4.1901200	6.9293180	1.7758340
H	-4.2076690	7.9088790	2.2331920
C	-3.6336470	6.5853870	0.5067150
H	-3.1595430	7.2546900	-0.1976160
C	-3.8321650	5.2416860	0.3156630
H	-3.6089070	4.6028860	-0.5207500
C	-3.1648960	3.9875250	4.7406930
H	-3.9255550	3.5924340	5.3963680
C	-2.1275250	4.8572470	4.9652870
H	-1.9065840	5.3401110	5.9071110
C	-1.3856540	4.9694770	3.7482290
H	-0.4943220	5.5570980	3.5764290
C	-1.9939520	4.1656280	2.8172110
H	-1.7883290	4.0042560	1.7730190
C	-2.9401560	0.7431830	6.3633410
H	-3.8629890	0.2693930	6.6611050
C	-1.8647320	1.1926180	7.0877460
H	-1.7826590	1.1846630	8.1660080
C	-0.8918590	1.6718490	6.1601490
H	0.0734900	2.0939770	6.3892880
C	-1.3999370	1.5014670	4.8954360
H	-1.0092140	1.7775450	3.9295940
C	-3.3760970	-2.6806160	5.6263330
H	-4.4354510	-2.8739310	5.6870840
N	7.4809530	0.9683720	-3.3083080
C	-2.3108750	-3.2224570	6.2966140
H	-2.3720120	-3.9814530	7.0638580
N	6.9443110	-3.8398700	-0.6773710
C	-1.1218090	-2.6177420	5.7801560
H	-0.1031770	-2.8057100	6.0873910
N	4.1913850	-2.8955560	4.0109540
C	-1.4981930	-1.7225620	4.8121230
H	-0.9177880	-1.0434450	4.2112680
N	3.2536590	2.5189440	4.4061720
N	5.0957160	4.8601040	-0.2298790
C	6.4046050	-0.7220580	1.2126160
C	5.6889050	1.3326580	1.9195310
C	6.1163030	2.5776230	-0.1687570
C	7.0378580	1.0768730	-1.9666290
C	7.1407810	-1.5196600	-1.3203110
C	6.2930110	-2.0770240	0.9781230
C	4.8989960	-2.1043210	3.0737080
C	4.1007670	0.3056870	3.9317350
C	4.7842720	2.2242070	2.4564020
C	5.3044990	3.6284670	0.4370900
C	4.9570110	7.0645860	-0.5578960
H	5.0842770	8.1311980	-0.4352500
C	4.3378880	5.0505590	-1.3762500
H	3.9858940	4.2111090	-1.9492110
C	7.1553780	5.3859790	-3.3521370
H	7.5649610	6.3772620	-3.4861150
C	6.0312410	3.4543740	-3.7045600
H	5.4823930	2.6055800	-4.0775960
C	8.6028350	1.4208080	-5.1847390
H	9.3427470	1.8090100	-5.8709090
C	6.8158060	0.3239180	-4.3399290
H	5.9629110	-0.2989160	-4.1329540
C	8.9149140	-2.4164360	-4.3095560
H	9.7640380	-2.4021240	-4.9782950
C	6.8798130	-2.8495080	-3.4221380
H	5.8977820	-3.2045680	-3.1563220
C	7.9296230	-5.7072590	-1.4049160
H	8.6854830	-6.4240850	-1.6945860
C	5.9327660	-4.7453300	-0.9588010
H	4.9042800	-4.4926760	-0.7679630
C	6.0452390	-6.3399030	2.0673340
H	6.6414370	-7.2403090	2.1148900
C	4.2847520	-4.9285360	1.9062580
H	3.3274400	-4.4346050	1.8784370
C	3.7516260	-4.5611190	5.4329720
H	3.8808320	-5.3822780	6.1242540
C	2.8107440	-2.9621900	4.1422280
H	2.1772800	-2.2494530	3.6455430
C	2.9217710	-1.0557390	7.0337210
H	3.0419990	-1.5692540	7.9773540
C	2.0030460	0.0317860	5.2763580
H	1.3849030	0.5580590	4.5696080
C	2.5535780	3.5794140	6.2406420
H	2.5112840	3.9750300	7.2461420
C	2.0249030	3.0817160	4.0982440
H	1.6122640	3.0031070	3.1058160
C	3.1859840	6.2311460	3.4249390
H	3.1126730	6.9454450	4.2329080
C	2.7618900	5.0725860	1.5291120
H	2.4328440	4.6952170	0.5758150
The interaction system of two decapyrrylcorannulene(DPC) molecules
and fullerene derivative ��-PC71BM.
318
C60N10H40,C82O2H14,C60N10H40
N	-5.0960390	-4.2294530	-1.1562980
N	-4.9202170	-4.1586520	1.5885260
N	-6.3750130	4.6975440	1.5583820
N	-5.8652860	3.1697320	3.7717170
N	-6.3927890	4.5878200	-1.5088280
N	-5.7306380	0.0518870	-4.5429950
N	-5.2556940	0.3457220	4.7729430
N	-6.1311260	2.9376530	-3.6836380
C	-6.3443000	-0.8554730	-0.5207410
C	-6.4535330	0.5362790	1.2906480
C	-6.2737070	-0.8068670	0.8921270
C	-5.4004530	-3.0248120	-0.4924070
C	-5.9074210	-0.2126530	-3.1679150
C	-6.2819990	0.8796120	-2.2755260
C	-5.5707670	0.0249600	3.4296900
C	-6.3072110	3.2919090	1.3874230
C	-4.1948530	1.1272360	5.2089590
H	-3.6094950	1.6982500	4.5105940
C	-5.4440410	5.6337010	1.1346080
H	-4.6523490	5.3522370	0.4633080
C	-6.5640860	0.4580890	-0.9923590
C	-6.6477170	1.3171290	0.1264070
C	-5.6896440	-1.5302820	-2.6975120
C	-5.8300660	-1.8777310	-1.2882090
C	-5.3112540	-2.9724320	0.9172870
C	-5.6679510	-1.7716450	1.6695620
C	-6.6540380	2.9967550	4.9021830
H	-7.4296700	2.2472640	4.9145190
C	-6.2751380	2.3328940	-2.4104090
C	-4.9263430	4.1608330	4.0267310
H	-4.2450790	4.4819000	3.2566620
C	-6.0808340	2.5087820	2.5444390
C	-3.9545270	-5.0083670	-1.0224780
H	-3.1397530	-4.6955270	-0.3917860
C	-5.8092300	6.8545310	1.6438330
H	-5.2950830	7.7877690	1.4606180
C	-5.3837780	-1.3195180	3.0246140
C	-7.4534070	5.4227570	-1.1803980
H	-8.2927850	5.0406220	-0.6205640
C	-6.3952220	3.1921880	-1.2923400
C	-7.0758110	3.7593490	-4.2801250
H	-8.0283490	3.9276950	-3.8016050
C	-6.7318620	0.5383130	-5.3743560
H	-7.6824960	0.8378730	-4.9620010
C	-6.4933270	2.6855670	0.0711900
C	-6.0558430	1.0486820	2.5080660
C	-4.9748190	2.9514990	-4.4495540
H	-4.1321920	2.3392210	-4.1790690
C	-7.3197110	5.3328440	2.3526360
H	-8.1010840	4.7605600	2.8284320
C	-5.1973120	3.7618510	-5.5348810
H	-4.4915700	3.9484860	-6.3323110
C	-6.9962170	6.6652410	2.4141850
H	-7.5506160	7.4231490	2.9501980
C	-5.4282220	5.3277890	-2.1785080
H	-4.5449320	4.8494860	-2.5674020
C	-5.1141890	4.5972310	5.3129250
H	-4.5284670	5.3591510	5.8082990
C	-6.2090830	3.8634450	5.8661820
H	-6.6095620	3.9504330	6.8664110
C	-6.5257420	4.2736230	-5.4279540
H	-7.0210460	4.9423290	-6.1182190
C	-4.6055000	-0.2242480	-5.3092390
H	-3.7285620	-0.6587680	-4.8586780
C	-7.1545060	6.6833930	-1.6297760
H	-7.7749960	7.5592940	-1.5020930
C	-5.8723590	6.6236040	-2.2572590
H	-5.3364060	7.4430330	-2.7159050
C	-6.2380500	0.5814070	-6.6523370
H	-6.7740410	0.9362430	-7.5213920
C	-4.8924380	0.1014730	-6.6098360
H	-4.2114900	0.0072470	-7.4443810
N	-4.8499790	-2.2338260	3.9613170
N	-5.2946620	-2.5060190	-3.6455040
C	-3.6989110	-4.4140880	2.1952640
H	-2.9786460	-3.6259870	2.3373750
C	-5.6764970	-5.3215890	1.5926280
H	-6.6422280	-5.3408950	1.1108270
C	-3.6952850	-5.7261290	2.6018580
H	-2.8798430	-6.2132940	3.1148430
C	-5.5187490	-3.3533400	4.4385290
H	-6.4583100	-3.6531920	4.0014730
C	-3.6514650	-2.0993280	4.6484940
H	-3.0109420	-1.2522990	4.4691790
C	-6.0460920	-2.8894360	-4.7471930
H	-7.0366170	-2.4873700	-4.8951180
C	-4.7414140	-3.9285000	5.4112520
H	-4.9807150	-4.8328260	5.9528390
C	-4.0427610	-3.0989600	-3.7291790
H	-3.3134040	-2.9543410	-2.9519350
C	-5.9952670	-4.8887180	-1.9883160
H	-6.9436780	-4.4351250	-2.2295720
C	-5.8737760	-0.2264660	5.8763050
H	-6.6928940	-0.9159100	5.7426990
C	-5.2187370	0.2057700	7.0019160
H	-5.4728830	-0.0595930	8.0187660
C	-3.5592990	-3.1366740	5.5426710
H	-2.7340740	-3.3075170	6.2204950
C	-4.1573200	1.0620020	6.5787760
H	-3.4570750	1.5902020	7.2108120
C	-4.0115090	-3.8663860	-4.8665210
H	-3.1705760	-4.4639710	-5.1903300
C	-4.1312020	-6.1445780	-1.7702740
H	-3.4042830	-6.9359990	-1.8711420
C	-5.2800150	-3.7349700	-5.5101200
H	-5.5929210	-4.2093350	-6.4299280
C	-4.9441360	-6.3009530	2.2182480
H	-5.2681630	-7.3188710	2.3865510
C	-5.4220060	-6.0695940	-2.3802820
H	-5.8702630	-6.7967680	-3.0427230
N	6.7840430	-0.4969520	2.5205090
N	6.6580470	-0.7385380	-2.9732340
N	4.9333230	-2.0419840	4.3834730
N	7.4684750	-0.0537470	-0.0991270
N	4.9956020	-2.2492490	-4.5292820
N	2.6368660	-4.1807940	-4.4051760
N	0.4580460	-6.3206960	0.1639250
C	5.3223050	-3.0309710	-0.4446870
C	3.9556830	-4.2120960	0.9588410
C	4.6087350	-2.7087350	3.1773780
C	5.0094540	-3.2718370	0.9126460
C	3.6127140	-4.5493420	-0.3709600
C	4.4538560	-3.8154470	-1.2375610
C	6.0060350	-1.9235780	-0.9002230
C	5.3395120	-2.4215480	1.9467300
C	6.2307220	-1.3410440	1.5356570
C	3.5515120	-3.6491200	3.2215140
C	4.1697550	-3.5629470	-2.5639420
C	3.1225130	-4.3940520	2.0435380
C	5.8898340	-1.7419540	-2.3423150
C	6.5582610	-1.1067740	0.1767610
C	2.4116110	-5.1149340	-0.7434230
C	2.1568590	-5.0292550	-2.1794510
C	5.0133560	-2.5178450	-3.1374760
C	4.7037390	-0.7038640	4.6647230
H	4.3864120	-0.0282920	3.8901290
C	7.6024030	-0.9462840	3.5516340
H	7.7204540	-2.0035820	3.7292550
C	2.9942930	-4.2790690	-3.0425320
C	1.9290760	-5.1717870	1.7270580
C	1.6007420	-5.5321270	0.3984610
C	5.3809260	-2.6735840	5.5348890
H	5.5617690	-3.7374170	5.5352800
C	6.7721210	0.8932980	2.5333890
H	6.2397870	1.4434010	1.7755350
C	8.7569870	0.0037310	0.4154030
H	9.1473080	-0.8182530	0.9951770
C	7.1787820	1.1569530	-0.7108260
H	6.2479740	1.3014050	-1.2296670
C	8.0922810	0.1496810	4.2118390
H	8.7456020	0.1255760	5.0725890
C	5.4534720	-1.7336260	6.5324990
H	5.7796430	-1.9165370	7.5469380
C	6.0891510	-2.4206090	-5.3659360
H	7.0030590	-2.8478980	-4.9829410
C	5.0250790	-0.4880000	5.9813070
H	4.9777710	0.4651040	6.4893840
C	3.9847360	-1.6153160	-5.2363400
H	3.0276180	-1.4312150	-4.7794610
C	7.5670370	1.3131650	3.5679370
H	7.7876920	2.3408580	3.8183990
C	6.1793830	0.3083810	-3.7485210
H	5.1205090	0.4360160	-3.9011440
C	8.0459830	-0.7142040	-2.9905090
H	8.6091050	-1.4337050	-2.4166600
C	8.2841370	1.9649500	-0.5978170
H	8.3745260	2.9611740	-1.0073230
C	4.4317050	-1.4072770	-6.5171460
H	3.8555910	-0.9615960	-7.3160940
C	9.2818240	1.2352400	0.1182240
H	10.2612990	1.5832070	0.4121060
C	5.7628220	-1.9159280	-6.6002280
H	6.4055900	-1.9142050	-7.4696810
C	-0.8308210	-6.1081920	0.6393100
H	-1.0702680	-5.2339450	1.2203550
C	8.4414200	0.3457390	-3.7657930
H	9.4647270	0.6378300	-3.9556670
C	7.2607980	0.9941800	-4.2421820
H	7.2127000	1.8672750	-4.8782870
C	0.4965890	-7.5461210	-0.4942280
H	1.4103710	-7.8864400	-0.9555070
N	2.8766560	-3.8444170	4.4458850
N	1.0409570	-5.6767100	-2.7643850
N	1.0521020	-5.5943450	2.7586050
C	2.8260440	-5.0552860	5.1243280
H	3.2281860	-5.9485560	4.6728750
C	3.4131150	-4.6478640	-5.4573270
H	4.4111110	-5.0150380	-5.2754690
C	-0.1750960	-6.9385670	4.0520710
H	-0.5729460	-7.8251680	4.5262470
C	-0.5746490	-5.5878250	4.2877880
H	-1.3332460	-5.2385350	4.9739520
C	1.4247790	-3.7259620	-4.9071770
H	0.6545230	-3.3731760	-4.2415390
C	2.2640060	-2.8687830	5.2214310
H	2.2398140	-1.8437680	4.8909380
C	0.1846030	-4.7831900	3.4747280
H	0.2288870	-3.7123060	3.3802640
C	1.1334060	-6.6060130	-3.7924440
H	2.0993060	-6.9558990	-4.1221390
C	2.7001830	-4.4792260	-6.6165420
H	3.0483520	-4.7260510	-7.6096800
C	0.8191080	-6.9169030	3.1040610
H	1.3580930	-7.7099390	2.6083990
C	-0.2962000	-5.3412320	-2.5868100
H	-0.5960760	-4.6702720	-1.8017970
C	1.8176630	-3.4655580	6.3726460
H	1.2879660	-2.9671350	7.1726970
C	-0.1341600	-6.8652630	-4.2479740
H	-0.3889240	-7.5578580	-5.0381660
C	1.4439670	-3.8939060	-6.2684830
H	0.6444100	-3.6247200	-6.9447150
C	2.1751420	-4.8478810	6.3129500
H	1.9601990	-5.6066480	7.0522130
C	-1.0387940	-6.0624120	-3.4879110
H	-2.1147990	-6.0267900	-3.5718470
C	-1.5964200	-7.1871390	0.2795920
H	-2.6475430	-7.2961960	0.4997900
C	-0.7569700	-8.0968630	-0.4369050
H	-1.0479270	-9.0428950	-0.8719610
O	9.3928030	5.1160310	0.3694460
C	3.6902760	4.2101380	-0.2600030
C	2.7196050	3.7007040	2.4862200
C	2.7616040	5.2958380	0.5197220
C	4.1855000	5.5817920	0.1157120
C	6.6022230	5.1103830	0.7683850
H	6.9963560	5.7202080	-0.0488720
H	6.4871630	4.0909470	0.3813000
C	8.9933270	4.6068290	1.5600630
C	3.8922430	1.8568600	-0.4664860
C	7.6052390	5.0901280	1.9265970
H	7.7164540	6.1046810	2.3356400
H	7.2502660	4.4538590	2.7420550
C	5.2411080	5.6457280	1.2205440
H	4.9014990	5.0821350	2.0941630
H	5.3310860	6.6918710	1.5385260
C	2.0989660	1.5228680	3.1445020
C	1.8108140	2.9319450	3.3137650
C	10.7268590	4.7733400	-0.0365940
H	10.7802720	3.7185490	-0.3159110
H	11.4355350	4.9671340	0.7716360
H	10.9404020	5.4030870	-0.9007120
C	-0.8937080	1.7406370	-3.5029010
C	-3.0600580	2.6604380	0.7576880
C	1.3874600	-1.7401410	-1.8066200
C	1.9792530	-1.7401860	0.5818310
C	1.5922580	-0.6935940	-2.7909230
C	-1.3494350	0.1600370	2.8937390
C	0.4631380	1.3043780	-3.6721820
C	0.0994240	-2.1820220	-1.5109460
C	-0.5765340	2.3651060	3.4960740
C	-0.8374120	-0.5917960	-3.1502500
C	-1.6980890	0.5772820	-3.1723870
C	0.6436140	-2.2100870	0.8947870
C	0.5053850	-0.1291830	-3.4467190
C	-0.3096880	0.9723200	3.4206380
C	2.3428000	-1.5130550	-0.7384930
C	-2.2889540	3.1462040	-2.0023270
C	1.3264760	-0.6918920	2.5658090
C	-1.0387670	-1.5935150	-2.1966210
C	1.0823750	0.5326740	3.2430470
C	2.3960080	-0.8138360	1.6168870
C	-0.2825700	-2.4279190	-0.1276370
C	0.2391890	-1.5456460	2.1207610
C	-2.6076010	3.9374850	0.3323800
C	-2.5879270	2.1430270	2.0484120
C	-3.0031830	1.9760990	-1.6301810
C	-2.2276090	4.1787620	-1.0302970
C	-2.8961400	-0.1859700	1.1796380
C	-2.7315420	0.6922380	-2.2527010
C	3.2445640	0.2849030	1.3231480
C	-3.3413630	0.3036830	-0.0380150
C	-3.3823840	1.7361460	-0.2674400
C	-2.4738330	0.7390840	2.2153560
C	-2.1241910	-1.4756940	-1.2358520
C	1.5537690	2.1426120	-3.3146550
C	-1.0742850	-1.1282040	2.2808500
C	-1.6592190	-1.9920430	0.0400910
C	-2.0428490	-1.3558210	1.2256070
C	-1.1888810	3.0239650	-2.9693170
C	3.6205980	0.5222480	-0.0673620
C	2.6936440	1.5446810	-2.6221850
C	0.4955780	3.3464910	3.4953510
C	1.2533730	3.5065910	-3.0490110
C	-0.1030350	3.9389430	-2.8780080
[truncated: 1,764 more rows]
